# Supplementary material for: Single-cell polyadenylation site mapping reveals 3′ isoform choice variability
Source: Mol Syst Biol. 2015 Jun 3;11(6):812. doi: 10.15252/msb.20156198 (PMC4501847; doi:10.15252/msb.20156198)
Supplement: Supplementary file 3 [file msb0011-0812-sd3.zip]

Archive with 2 entries (2 files):
- TableEV1.xlsx
- README.txt
