# Supplementary material for: Single-cell polyadenylation site mapping reveals 3′ isoform choice variability
Source: Mol Syst Biol. 2015 Jun 3;11(6):812. doi: 10.15252/msb.20156198 (PMC4501847; doi:10.15252/msb.20156198)
Supplement: Supplementary file 3 [file msb0011-0812-sd3.zip › TableEV1.xlsx]

## Sheet: ESC-2i
ensemblID	geneID	pval	mean	cv2
ENSMUSG00000046323	Dppa3	0	0.559902	24.0705
ENSMUSG00000075602	Ly6a	3.19659e-06	0.621799	5.76982
ENSMUSG00000010095	Slc3a2	5.62798e-06	2.33615	2.16981
ENSMUSG00000046572	Zfp518b	2.96702e-05	0.585323	5.62814
ENSMUSG00000041936	Agrn	7.16592e-05	1.62207	2.49285
ENSMUSG00000034391	Fbxo15	0.000160245	2.9956	1.67693
ENSMUSG00000013766	Ly6g6e	0.000188615	0.509314	5.89529
ENSMUSG00000071657	Bscl2	0.000418059	0.897543	3.58099
ENSMUSG00000029468	P2rx7	0.000481485	1.71237	2.22988
ENSMUSG00000034135	Sik3	0.00137776	0.543116	5.12053
ENSMUSG00000086841	2410006H16Rik	0.00176467	8.95052	0.986627
ENSMUSG00000020649	Rrm2	0.00222713	2.21488	1.76173
ENSMUSG00000042364	Snx18	0.00273182	0.634467	4.32655
ENSMUSG00000021945	Zmym2	0.00528992	0.630164	4.20664
ENSMUSG00000041957	Pkp2	0.00738639	0.74234	3.61234
ENSMUSG00000029304	Spp1	0.00795519	1.54944	2.07208
ENSMUSG00000030556	Lrrc28	0.00817329	0.943732	2.96767
ENSMUSG00000078509	Pramef17	0.0117916	0.92264	2.95785
ENSMUSG00000097188	Snhg1	0.0156813	5.17232	1.02703
ENSMUSG00000020993	Trappc6b	0.0156813	1.32354	2.20836
ENSMUSG00000062170	Fmr1nb	0.0156813	1.5952	1.93884
ENSMUSG00000042700	Sipa1l1	0.0168155	0.612779	3.95428
ENSMUSG00000006056	Calcoco2	0.0170074	2.66481	1.39143
ENSMUSG00000056234	Ncoa4	0.0186178	0.602131	3.98779
ENSMUSG00000029221	Slc30a9	0.0195215	0.584682	4.0731
ENSMUSG00000032796	Lama1	0.0204258	0.639033	3.76886
ENSMUSG00000022248	Rad1	0.0228629	0.731572	3.34524
ENSMUSG00000024457	Trim26	0.0228629	0.580764	4.05455
ENSMUSG00000031985	Gnpat	0.0237965	0.697271	3.46984
ENSMUSG00000029622	Arpc1b	0.0298264	0.658269	3.58396
ENSMUSG00000025332	Kdm5c	0.0350407	0.834401	2.92309
ENSMUSG00000039450	Dcxr	0.0379425	1.48182	1.8961
ENSMUSG00000019942	Cdk1	0.0394299	0.743757	3.1784
ENSMUSG00000038393	Txnip	0.0402952	0.826839	2.91339
ENSMUSG00000063838	Cdc42ep5	0.0435993	1.10972	2.31004
ENSMUSG00000020694	Tlk2	0.0549283	0.947423	2.566
ENSMUSG00000030275	Etnk1	0.0633981	0.994096	2.44191
ENSMUSG00000062234	Gak	0.0640488	0.627455	3.53156
ENSMUSG00000001518	Itfg2	0.0643285	0.549295	3.95014
ENSMUSG00000020585	Laptm4a	0.0666201	1.49591	1.80681
ENSMUSG00000033022	Cdo1	0.0693618	1.38763	1.89794
ENSMUSG00000033808	Tmem87a	0.0744324	0.717627	3.12357
ENSMUSG00000039209	Rpl39l	0.0754068	1.63866	1.68394
ENSMUSG00000074582	Arfgef2	0.0800041	0.667379	3.29522
ENSMUSG00000032050	Rdx	0.0812323	1.58821	1.70768
ENSMUSG00000022800	Fyttd1	0.0909527	0.576545	3.68962
ENSMUSG00000026918	Brd3	0.0924076	0.877082	2.61245
ENSMUSG00000031197	Vbp1	0.0991647	1.78861	1.55644
ENSMUSG00000024446	Rpp21	0.105474	0.614123	3.45493
ENSMUSG00000003824	Syce2	0.113434	0.936291	2.4373
ENSMUSG00000021814	Anxa7	0.11771	0.50994	4.00715
ENSMUSG00000031601	Cnot7	0.119496	0.793395	2.76586
ENSMUSG00000031651	Triml1	0.130541	1.16743	2.03889
ENSMUSG00000021665	Hexb	0.137179	1.00744	2.26572
ENSMUSG00000032815	Fanca	0.137546	0.633658	3.28408
ENSMUSG00000026749	Nek6	0.143758	0.612237	3.36713
ENSMUSG00000005148	Klf5	0.144839	1.59262	1.62119
ENSMUSG00000022474	Pmm1	0.144839	5.07507	0.874824
ENSMUSG00000037722	Gnpnat1	0.151571	0.774923	2.75762
ENSMUSG00000029651	Mtus2	0.156424	0.650826	3.17199
ENSMUSG00000025068	Gsto1	0.164539	2.57111	1.19217
ENSMUSG00000042133	Ppig	0.165475	0.675696	3.05643
ENSMUSG00000078532	Nkain1	0.179756	0.502872	3.89431
ENSMUSG00000028886	Eya3	0.182504	0.58492	3.41637
ENSMUSG00000049470	Aff4	0.182504	0.647151	3.13831
ENSMUSG00000030330	Ing4	0.18894	0.643699	3.14173
ENSMUSG00000001150	Mcm3ap	0.193304	1.48829	1.64409
ENSMUSG00000005873	Reep5	0.193304	1.42647	1.69322
ENSMUSG00000006398	Cdc20	0.193304	1.79269	1.45587
ENSMUSG00000006740	Kif5b	0.193304	1.22978	1.87101
ENSMUSG00000035873	Pawr	0.198009	0.519217	3.69795
ENSMUSG00000000339	Rtca	0.205509	1.05621	2.06869
ENSMUSG00000014402	Tsg101	0.207379	1.04233	2.08649
ENSMUSG00000000730	Dnmt3l	0.216127	0.690987	2.87519
ENSMUSG00000042659	Arrdc4	0.221772	0.960367	2.20554
ENSMUSG00000003166	Dgcr2	0.225686	0.53853	3.53326
ENSMUSG00000033467	Crlf2	0.228549	0.605796	3.1928
ENSMUSG00000016028	Celsr1	0.229075	0.552612	3.4505
ENSMUSG00000085396	6720401G13Rik	0.229075	0.747184	2.68208
ENSMUSG00000042035	Igsf3	0.233303	0.549459	3.4596
ENSMUSG00000030774	Pak1	0.234658	0.541941	3.49817
ENSMUSG00000032194	Kank2	0.236807	1.31623	1.73267
ENSMUSG00000019039	Dalrd3	0.238014	1.06714	2.01943
ENSMUSG00000027678	Ncoa3	0.249964	0.809345	2.49057
ENSMUSG00000022587	Ly6e	0.257337	0.973801	2.14821
ENSMUSG00000029432	Gbas	0.257337	0.697759	2.80133
ENSMUSG00000035133	Arhgap5	0.257337	0.514155	3.62455
ENSMUSG00000092341	Malat1	0.263441	4.69149	0.836172
ENSMUSG00000053333	Dis3l2	0.282025	0.886783	2.28873
ENSMUSG00000028180	Zranb2	0.286739	1.01958	2.05053
ENSMUSG00000015120	Ube2i	0.313693	0.675928	2.81823
ENSMUSG00000036879	Phkb	0.3197	0.535085	3.42646
ENSMUSG00000037519	Ppfia1	0.32013	0.535497	3.42295
ENSMUSG00000004270	Lpcat3	0.323364	0.911201	2.20904
ENSMUSG00000039157	Fam102a	0.336733	0.978066	2.08113
ENSMUSG00000030491	Tdrd12	0.339846	0.561518	3.26352
ENSMUSG00000020211	Sf3a2	0.344342	1.62939	1.43779
ENSMUSG00000081766	2210409E12Rik	0.346012	0.515958	3.50192
ENSMUSG00000021550	2210016F16Rik	0.356227	0.666113	2.81156
ENSMUSG00000027087	Itgav	0.374801	1.22365	1.7388
ENSMUSG00000027907	S100a11	0.403369	1.32108	1.63131
ENSMUSG00000031950	Gabarapl2	0.411958	3.6276	0.891509
ENSMUSG00000020184	Mdm2	0.411958	2.74213	1.02762
ENSMUSG00000086967	4930566F21Rik	0.416194	0.573358	3.13028
ENSMUSG00000031939	Taf1d	0.421979	2.22758	1.15236
ENSMUSG00000032218	Ccnb2	0.434745	0.984151	2.00852
ENSMUSG00000021268	Meg3	0.436882	1.43325	1.52466
ENSMUSG00000074269	2410076I21Rik	0.437803	0.874261	2.20037
ENSMUSG00000017119	Nbr1	0.449928	1.11905	1.7663
ENSMUSG00000021413	Prpf4b	0.449928	0.971478	1.98653
ENSMUSG00000025508	Rplp2	0.449928	1.2332	1.67606
ENSMUSG00000039323	Igfbp2	0.449928	1.4593	1.46535
ENSMUSG00000040618	Pck2	0.449928	0.509018	3.4102
ENSMUSG00000042348	Arl15	0.449928	1.04507	1.87685
ENSMUSG00000042705	Commd10	0.449928	0.544149	3.18207
ENSMUSG00000043681	Fam25c	0.449928	1.5728	1.38746
ENSMUSG00000070348	Ccnd1	0.449928	0.853092	2.18612
ENSMUSG00000071076	Jund	0.449928	2.61542	1.01315
ENSMUSG00000020409	Slu7	0.449928	0.503894	3.39669
ENSMUSG00000020451	Limk2	0.449928	0.612919	2.86616
ENSMUSG00000031546	Gins4	0.449928	1.14762	1.7763
ENSMUSG00000034854	Mfsd12	0.449928	0.639202	2.79089
ENSMUSG00000033319	Fem1c	0.449928	0.819198	2.25153
ENSMUSG00000036430	Tbcc	0.449928	0.670505	2.71122
ENSMUSG00000028527	Ak4	0.449928	0.804095	2.33057
ENSMUSG00000033444	Specc1l	0.449928	0.628078	2.81953
ENSMUSG00000070733	Fryl	0.449928	0.599056	2.92464
ENSMUSG00000039456	Morc3	0.449928	0.588768	3.01641
ENSMUSG00000003184	Irf3	0.462311	0.585955	2.94678
ENSMUSG00000041359	Tcl1	0.468197	0.615786	2.82158
ENSMUSG00000011306	Sugp1	0.469592	0.637353	2.74027
ENSMUSG00000026817	Ak1	0.476311	0.621846	2.79303
ENSMUSG00000026831	1700007K13Rik	0.479322	2.15813	1.12306
ENSMUSG00000001473	Tubb6	0.479322	0.600933	2.87157
ENSMUSG00000028435	Aqp3	0.485578	0.560607	3.0417
ENSMUSG00000021266	Wars	0.486807	1.30458	1.56172
ENSMUSG00000070544	Top1	0.489997	0.906406	2.04911
ENSMUSG00000027296	Itpka	0.490023	0.638154	2.72127
ENSMUSG00000001918	Slc1a5	0.493131	0.70808	2.49396
ENSMUSG00000045374	Wdr81	0.494558	0.505093	3.3153
ENSMUSG00000042308	Setd1a	0.49931	0.735902	2.41269
ENSMUSG00000025066	Sfr1	0.499919	1.35466	1.51376
ENSMUSG00000070953	Rabepk	0.507327	0.528534	3.1777
ENSMUSG00000049382	Krt8	0.515941	0.51089	3.26392
ENSMUSG00000028559	Osbpl9	0.519657	0.789319	2.2666
ENSMUSG00000059208	Hnrnpm	0.525762	1.62791	1.32498
ENSMUSG00000020415	Pttg1	0.527691	1.65966	1.29067
ENSMUSG00000048878	Hexim1	0.527691	0.725913	2.39963
ENSMUSG00000001158	Snrnp27	0.527691	0.683336	2.5239
ENSMUSG00000002748	Baz1b	0.527691	0.668098	2.55012
ENSMUSG00000006315	Tmem147	0.527691	0.551482	3.00363
ENSMUSG00000049327	Setd8	0.527691	0.646238	2.62841
ENSMUSG00000026201	Stk16	0.527691	0.754945	2.32329
ENSMUSG00000027581	Stmn3	0.527691	0.584828	2.88442
ENSMUSG00000044734	Serpinb1a	0.527691	0.629202	2.69261
ENSMUSG00000028580	Pum1	0.527691	0.744285	2.36609
ENSMUSG00000030286	Emc3	0.527691	0.520349	3.16911
ENSMUSG00000000555	Itga5	0.527691	0.617868	2.75607
ENSMUSG00000030002	Dusp11	0.528221	1.1176	1.69371
ENSMUSG00000057672	Pkn1	0.535007	1.01891	1.81261
ENSMUSG00000031508	Ankrd10	0.545403	1.77912	1.22007
ENSMUSG00000006517	Mvd	0.547309	0.585006	2.82789
ENSMUSG00000032397	Tipin	0.55001	1.06717	1.74387
ENSMUSG00000038518	Jarid2	0.573261	2.43301	1.00137
ENSMUSG00000028261	Ndufaf4	0.575857	0.680065	2.47418
ENSMUSG00000029178	Klf3	0.576464	1.26363	1.52895
ENSMUSG00000017716	Birc5	0.583096	1.18547	1.58612
ENSMUSG00000027715	Ccna2	0.583096	0.791979	2.16517
ENSMUSG00000007833	Aldh16a1	0.583096	0.529316	3.0192
ENSMUSG00000054604	Cggbp1	0.583096	1.68806	1.24458
ENSMUSG00000022142	Nup155	0.583096	0.633146	2.60505
ENSMUSG00000025868	Higd2a	0.583096	1.61861	1.27578
ENSMUSG00000045055	Rpsa-ps2	0.583096	0.809581	2.13826
ENSMUSG00000028949	Smarcd3	0.583096	0.847573	2.04323
ENSMUSG00000018442	Derl2	0.583096	0.722806	2.3369
ENSMUSG00000032217	Rnf111	0.587441	1.12137	1.64551
ENSMUSG00000055044	Pdlim1	0.588963	1.63671	1.25955
ENSMUSG00000030213	Atf7ip	0.589118	0.674032	2.4555
ENSMUSG00000031256	Cstf2	0.593522	0.83197	2.06539
ENSMUSG00000025326	Ube3a	0.593522	0.584451	2.76233
ENSMUSG00000031239	Itm2a	0.593522	0.670661	2.46179
ENSMUSG00000022540	Rogdi	0.598469	0.790178	2.14905
ENSMUSG00000029577	Ube3b	0.601825	0.771919	2.18823
ENSMUSG00000026155	Smap1	0.602243	0.661303	2.48317
ENSMUSG00000065546	Mir196a-1	0.602243	0.573871	2.79746
ENSMUSG00000033565	Rbfox2	0.605336	1.88097	1.1441
ENSMUSG00000038628	Polr3k	0.609142	0.50925	3.09294
ENSMUSG00000042682	Selk	0.612653	0.561034	2.84181
ENSMUSG00000006678	Pola1	0.614331	0.701766	2.35475
ENSMUSG00000061175	Fnip2	0.619035	0.606225	2.65651
ENSMUSG00000053560	Ier2	0.619459	1.24045	1.51154
ENSMUSG00000024493	Lars	0.621712	1.18535	1.56085
ENSMUSG00000024290	Rock1	0.62246	0.538255	2.9348
ENSMUSG00000040236	Trappc5	0.62455	0.718133	2.30297
ENSMUSG00000024603	Dctn4	0.626628	0.789104	2.13216
ENSMUSG00000038416	Cdc16	0.626628	0.551172	2.87293
ENSMUSG00000001380	Hars	0.63034	0.852138	2.00312
ENSMUSG00000035152	Ap2b1	0.634792	0.88081	1.9485
ENSMUSG00000032239	Rp9	0.637343	0.620887	2.58881
ENSMUSG00000027433	Xrn2	0.640995	0.89026	1.92882
ENSMUSG00000054716	Zfp771	0.642605	0.587738	2.70708
ENSMUSG00000004069	Dnaja3	0.648101	0.788596	2.11977
ENSMUSG00000032279	Idh3a	0.651564	0.961245	1.81101
ENSMUSG00000022051	Bnip3l	0.652491	1.13027	1.60131
ENSMUSG00000031921	Terf2	0.652491	0.863638	1.96829
ENSMUSG00000023068	Nus1	0.654771	0.604889	2.63145
ENSMUSG00000039230	Tbcd	0.654852	0.752226	2.19626
ENSMUSG00000040488	Ltbp4	0.654852	0.891124	1.91844
ENSMUSG00000047751	Utf1	0.65669	1.43413	1.34755
ENSMUSG00000031168	Ebp	0.659376	0.630048	2.53675
ENSMUSG00000026111	Unc50	0.659443	0.649623	2.46833
ENSMUSG00000045160	Bola3	0.660102	0.569846	2.75578
ENSMUSG00000038515	Grtp1	0.66162	0.737722	2.22146
ENSMUSG00000091803	Cox16	0.662647	0.809538	2.06011
ENSMUSG00000024132	Eci1	0.664619	0.987898	1.76139
ENSMUSG00000091921	B930041F14Rik	0.668419	0.513836	3.00501
ENSMUSG00000031592	Pcm1	0.668629	0.639657	2.49439
ENSMUSG00000026977	2007-03-01	0.670023	0.812615	2.05003
ENSMUSG00000089832	Shkbp1	0.673833	0.666533	2.40713
ENSMUSG00000029591	Ung	0.678049	3.32044	0.809722
ENSMUSG00000031432	Prps1	0.683487	1.44933	1.32484
ENSMUSG00000045948	Mrps12	0.68354	0.603096	2.60989
ENSMUSG00000025574	Tk1	0.697748	1.09	1.62135
ENSMUSG00000013787	Ehmt2	0.7078	0.649985	2.43758
ENSMUSG00000060802	B2m	0.711346	0.568857	2.72437
ENSMUSG00000038736	Nudcd1	0.71485	0.584067	2.65901
ENSMUSG00000032872	Cyb5r4	0.71485	0.549663	2.80085
ENSMUSG00000019139	Isyna1	0.715232	0.544272	2.82283
ENSMUSG00000021576	Pdcd6	0.716764	0.837082	1.97592
ENSMUSG00000027860	Vangl1	0.724654	0.809929	2.0232
ENSMUSG00000030282	Cmas	0.725409	0.838319	1.96735
ENSMUSG00000033577	Myo6	0.729118	0.578187	2.66792
ENSMUSG00000021555	Naa35	0.734261	1.5348	1.25471
ENSMUSG00000036822	Topors	0.741403	0.762475	2.11455
ENSMUSG00000037474	Dtl	0.745384	0.854577	1.92764
ENSMUSG00000030538	Cib1	0.749484	1.24913	1.44431
ENSMUSG00000041313	Slc7a1	0.755727	1.17623	1.50626
ENSMUSG00000020755	Sap30bp	0.757135	0.566263	2.69598
ENSMUSG00000060733	Ipmk	0.757135	0.582811	2.63071
ENSMUSG00000029505	Ep400	0.757332	0.666808	2.3495
ENSMUSG00000030868	Dctn5	0.762873	0.557219	2.72752
ENSMUSG00000050244	Heatr1	0.762873	1.02423	1.66591
ENSMUSG00000045103	Dmd	0.763151	0.583281	2.62309
ENSMUSG00000030447	Cyfip1	0.763499	0.839362	1.94439
ENSMUSG00000015291	Gdi1	0.764229	0.737988	2.15564
ENSMUSG00000045795	Whamm	0.764229	0.800397	2.01855
ENSMUSG00000097651	4930461G14Rik	0.764229	0.671874	2.32845
ENSMUSG00000021149	Gtpbp4	0.765314	1.16427	1.51204
ENSMUSG00000028587	Orc1	0.767119	0.817171	1.98409
ENSMUSG00000045193	Cirbp	0.767713	0.583643	2.61703
ENSMUSG00000075023	Accsl	0.767713	0.701628	2.24394
ENSMUSG00000022464	Slc38a4	0.768389	0.547689	2.76111
ENSMUSG00000026377	Mki67ip	0.774128	0.832213	1.95055
ENSMUSG00000035569	Ankrd11	0.774274	0.644439	2.40275
ENSMUSG00000022055	Nefl	0.778076	0.703209	2.23309
ENSMUSG00000040918	Slc19a2	0.778076	0.611491	2.50837
ENSMUSG00000032254	Kif23	0.781824	0.561258	2.69438
ENSMUSG00000038023	Atp6v0a2	0.782518	0.900674	1.82816
ENSMUSG00000029390	Tmed2	0.787181	1.02918	1.64763
ENSMUSG00000060376	Bckdha	0.787455	0.817733	1.96957
ENSMUSG00000028514	Usp24	0.787455	0.538466	2.78705
ENSMUSG00000021114	Atp6v1d	0.791109	1.47861	1.26492
ENSMUSG00000008475	Arpc5	0.793364	0.906307	1.81251
ENSMUSG00000000355	Mcts1	0.793444	1.04876	1.60028
ENSMUSG00000021468	Sptlc1	0.793444	0.507363	2.88084
ENSMUSG00000022043	Trim35	0.793444	1.1992	1.44261
ENSMUSG00000029142	Mrpl33	0.793444	2.1308	0.985903
ENSMUSG00000030559	Rab38	0.793444	0.592013	2.54697
ENSMUSG00000039770	Ypel5	0.793444	0.547736	2.72751
ENSMUSG00000041801	Phlda3	0.793444	2.44211	0.920709
ENSMUSG00000044147	Arf6	0.793444	1.64292	1.17225
ENSMUSG00000060743	H3f3a	0.793444	1.19509	1.44916
ENSMUSG00000072244	Trim6	0.793444	1.848	1.08534
ENSMUSG00000028049	Scamp3	0.793444	0.700008	2.19997
ENSMUSG00000063870	Chd4	0.793444	0.992753	1.6737
ENSMUSG00000066036	Ubr4	0.793444	2.01176	1.01677
ENSMUSG00000074637	Sox2	0.793444	1.71844	1.13609
ENSMUSG00000006373	Pgrmc1	0.793444	0.601291	2.52339
ENSMUSG00000008604	Ubqln4	0.793444	0.794242	1.97871
ENSMUSG00000028419	Chmp5	0.793444	0.747613	2.08768
ENSMUSG00000031700	Gpt2	0.793444	0.595769	2.54743
ENSMUSG00000039512	Uhrf1bp1	0.793444	0.735567	2.10517
ENSMUSG00000057506	Bloc1s2	0.793444	0.599372	2.49976
ENSMUSG00000022521	Crebbp	0.793444	0.645524	2.37583
ENSMUSG00000026842	Abl1	0.793444	0.675861	2.28884
ENSMUSG00000034484	Snx2	0.793444	0.814415	1.95822
ENSMUSG00000035047	Kri1	0.793444	0.64954	2.34513
ENSMUSG00000037134	Prmt10	0.793444	0.583706	2.5907
ENSMUSG00000004565	Pnpla6	0.793444	0.59439	2.53116
ENSMUSG00000043445	Pgp	0.793444	0.772123	2.05478
ENSMUSG00000017390	Aldoc	0.79379	0.593114	2.51712
ENSMUSG00000018501	Ncor1	0.801002	1.73978	1.11274
ENSMUSG00000054387	Mdm4	0.801516	2.51847	0.888507
ENSMUSG00000028013	Ppa2	0.804142	1.10444	1.52797
ENSMUSG00000021494	Ddx41	0.80709	0.540661	2.71449
ENSMUSG00000020741	Cluh	0.815739	0.809136	1.93795
ENSMUSG00000078440	Dohh	0.816476	1.11096	1.5159
ENSMUSG00000048351	Selrc1	0.825566	0.679482	2.22816
ENSMUSG00000024772	Ehd1	0.826499	1.56682	1.184
ENSMUSG00000017760	Ctsa	0.828287	2.44088	0.897636
ENSMUSG00000022960	Donson	0.828747	0.550816	2.65589
ENSMUSG00000053754	Chd8	0.829285	0.622639	2.39329
ENSMUSG00000023036	Pcdhga11	0.830132	0.886138	1.79563
ENSMUSG00000026596	Abl2	0.832828	1.11648	1.50362
ENSMUSG00000029815	Malsu1	0.834182	1.53152	1.19984
ENSMUSG00000046337	Fam178b	0.834182	0.636834	2.34537
ENSMUSG00000001082	Mfsd10	0.835165	0.800503	1.94388
ENSMUSG00000021843	Ktn1	0.835165	1.71041	1.11415
ENSMUSG00000036057	Ptpn23	0.835165	0.578877	2.54079
ENSMUSG00000015790	Surf1	0.838018	0.584411	2.51748
ENSMUSG00000022295	Atp6v1c1	0.838018	2.5831	0.86656
ENSMUSG00000023942	Slc29a1	0.838018	0.701185	2.16238
ENSMUSG00000030451	Herc2	0.838018	0.541292	2.68737
ENSMUSG00000022434	Fam118a	0.838539	0.62274	2.3855
ENSMUSG00000020308	Tpgs1	0.839616	0.660387	2.27071
ENSMUSG00000006699	Cdc42	0.841704	2.83767	0.819828
ENSMUSG00000031683	Lsm6	0.841704	0.749459	2.04091
ENSMUSG00000056952	Tatdn2	0.841704	0.550623	2.64326
ENSMUSG00000024640	Psat1	0.841704	1.77423	1.0827
ENSMUSG00000029016	Clcn6	0.841704	0.538348	2.68814
ENSMUSG00000018509	Cenpv	0.843103	1.61493	1.15003
ENSMUSG00000061313	Ddhd2	0.843103	0.625353	2.36622
ENSMUSG00000027993	Trim2	0.844421	0.813377	1.9064
ENSMUSG00000018761	Mpdu1	0.851255	0.804833	1.91926
ENSMUSG00000024462	Gabbr1	0.851563	1.02937	1.58347
ENSMUSG00000027770	Dhx36	0.852762	0.735785	2.0622
ENSMUSG00000033352	Map2k4	0.854656	0.855531	1.825
ENSMUSG00000024068	Spast	0.854991	1.07884	1.52568
ENSMUSG00000027227	Sord	0.854991	0.785342	1.95374
ENSMUSG00000051232	Tmem199	0.855391	0.581172	2.50574
ENSMUSG00000062580	Timm17a	0.856159	0.805642	1.91284
ENSMUSG00000055067	Smyd3	0.857099	1.11452	1.48766
ENSMUSG00000036352	Ubac1	0.865615	0.734037	2.05752
ENSMUSG00000018774	Cd68	0.865615	0.690714	2.16278
ENSMUSG00000006134	Crkl	0.86657	0.691775	2.15935
ENSMUSG00000050240	Hic2	0.86657	0.523495	2.73108
ENSMUSG00000071708	Sms	0.867317	0.760861	1.99696
ENSMUSG00000015013	Trappc2l	0.873464	0.923112	1.71053
ENSMUSG00000023286	Ube2j2	0.877015	0.814021	1.88697
ENSMUSG00000001036	Epn2	0.877015	0.543414	2.63816
ENSMUSG00000028849	Map7d1	0.87794	0.531131	2.68948
ENSMUSG00000030041	M1ap	0.880315	0.603421	2.41118
ENSMUSG00000041997	Tlk1	0.881272	0.578157	2.49905
ENSMUSG00000043323	Fbrsl1	0.881272	1.66624	1.11386
ENSMUSG00000020974	Pole2	0.882599	0.774887	1.95959
ENSMUSG00000032536	Trak1	0.882599	0.656172	2.24617
ENSMUSG00000018659	Pnpo	0.883022	0.712139	2.09832
ENSMUSG00000029833	Trim24	0.883022	1.5605	1.16274
ENSMUSG00000026088	Mitd1	0.887987	0.529106	2.69061
ENSMUSG00000021360	Gcnt2	0.887987	0.751142	2.0066
ENSMUSG00000027942	4933434E20Rik	0.888976	0.598324	2.42231
ENSMUSG00000037514	Pank2	0.889568	0.648233	2.26381
ENSMUSG00000043872	Zmym1	0.889568	1.07081	1.51935
ENSMUSG00000044433	Camsap3	0.89131	1.39244	1.25451
ENSMUSG00000042548	Asxl1	0.895629	0.596481	2.42325
ENSMUSG00000053644	Aldh7a1	0.89958	1.57	1.15268
ENSMUSG00000038235	F11r	0.903025	0.519175	2.7221
ENSMUSG00000057193	Slc44a2	0.903025	0.7392	2.0238
ENSMUSG00000058301	Upf1	0.903742	0.512555	2.75171
ENSMUSG00000006412	Pfdn2	0.905039	0.788724	1.91889
ENSMUSG00000027422	Rrbp1	0.906292	0.650114	2.24698
ENSMUSG00000022538	Lsg1	0.906292	1.03382	1.55193
ENSMUSG00000040029	Ipo8	0.910057	0.799354	1.89538
ENSMUSG00000022884	Eif4a2	0.911321	0.520455	2.70732
ENSMUSG00000071267	Zfp942	0.91156	0.614468	2.35007
ENSMUSG00000027933	Ints3	0.912304	0.666358	2.19527
ENSMUSG00000058704	Memo1	0.915787	0.672617	2.17668
ENSMUSG00000039753	Fbxl5	0.915787	0.639521	2.27026
ENSMUSG00000028070	Apoa1bp	0.917473	0.533616	2.6429
ENSMUSG00000020455	Trim11	0.919928	0.862244	1.77671
ENSMUSG00000041718	Alg13	0.926585	4.7898	0.624436
ENSMUSG00000041815	Poldip3	0.927087	1.3383	1.27465
ENSMUSG00000079019	Insl3	0.929006	1.03879	1.53411
ENSMUSG00000002524	Puf60	0.931399	2.0563	0.958109
ENSMUSG00000059820	AU019823	0.931399	0.536404	2.62074
ENSMUSG00000046079	Lrrc8d	0.931803	0.527904	2.65443
ENSMUSG00000027650	Tti1	0.931803	0.632764	2.27587
ENSMUSG00000020328	Nudcd2	0.934171	1.17913	1.39199
ENSMUSG00000053510	Nrd1	0.935554	1.0184	1.55245
ENSMUSG00000079437	Tmem179b	0.935615	0.866416	1.75961
ENSMUSG00000022946	Dopey2	0.937642	0.969838	1.61024
ENSMUSG00000061689	Dlgap4	0.937809	0.925219	1.66951
ENSMUSG00000055817	Mta3	0.937809	0.656339	2.20191
ENSMUSG00000026455	Klhl12	0.940191	0.737348	1.99945
ENSMUSG00000022816	Fstl1	0.945454	0.524767	2.65675
ENSMUSG00000030560	Ctsc	0.945454	0.571356	2.47045
ENSMUSG00000069089	Cdk7	0.945461	0.907129	1.69152
ENSMUSG00000039988	Ankrd13c	0.945461	0.559173	2.51375
ENSMUSG00000073643	Wdfy1	0.945461	0.566637	2.48675
ENSMUSG00000056737	Capg	0.94553	0.536689	2.60258
ENSMUSG00000027752	Exosc8	0.947025	1.76703	1.04681
ENSMUSG00000025351	Cd63	0.950441	1.55928	1.13558
ENSMUSG00000056537	Rlim	0.951109	0.809015	1.84654
ENSMUSG00000096199	Ptrhd1	0.951109	0.589394	2.39727
ENSMUSG00000034430	Zxdc	0.951825	0.521889	2.65664
ENSMUSG00000033983	Coil	0.953587	0.611415	2.32009
ENSMUSG00000032606	Nicn1	0.954156	0.687155	2.10308
ENSMUSG00000093774	Vmn1r-ps151	0.954156	0.644919	2.21821
ENSMUSG00000031311	Nono	0.955949	2.53864	0.83589
ENSMUSG00000005610	Eif4g2	0.957117	3.74935	0.683954
ENSMUSG00000005936	Kctd20	0.957117	0.588715	2.38681
ENSMUSG00000047824	Pygo2	0.957117	0.888135	1.70541
ENSMUSG00000052105	Soga2	0.959731	0.882625	1.71255
ENSMUSG00000041130	Zfp598	0.96065	0.516406	2.66653
ENSMUSG00000036591	Arhgap21	0.960725	0.654543	2.18029
ENSMUSG00000032575	Manf	0.960725	0.544538	2.54711
ENSMUSG00000074365	Crxos1	0.960725	2.77637	0.793352
ENSMUSG00000029388	Eif2b1	0.962966	0.502343	2.72835
ENSMUSG00000032324	Tspan3	0.965978	0.786236	1.87315
ENSMUSG00000015542	Nat9	0.966335	0.545446	2.53728
ENSMUSG00000017453	Pipox	0.96788	0.687017	2.08677
ENSMUSG00000014859	E2f4	0.96788	1.19297	1.35701
ENSMUSG00000025190	Got1	0.96788	0.711558	2.02765
ENSMUSG00000050052	Tdrp	0.96788	0.811443	1.82331
ENSMUSG00000068267	Cenpb	0.970226	0.780246	1.87958
ENSMUSG00000028291	Akirin2	0.970946	0.860651	1.73752
ENSMUSG00000037221	Mospd3	0.971624	0.636981	2.21789
ENSMUSG00000074247	Dda1	0.971624	0.793456	1.85183
ENSMUSG00000031652	N4bp1	0.971624	0.60579	2.31417
ENSMUSG00000038252	Ncapd2	0.971624	1.34649	1.24028
ENSMUSG00000002329	Mdp1	0.976586	0.646358	2.18676
ENSMUSG00000092203	1110038B12Rik	0.976845	1.95494	0.965634
ENSMUSG00000025733	Rhot2	0.976845	0.529263	2.58929
ENSMUSG00000032745	Gpbp1	0.977355	1.04509	1.48997
ENSMUSG00000096768	Erdr1	0.977743	1.37992	1.21611
ENSMUSG00000033075	Senp1	0.977743	0.659617	2.14833
ENSMUSG00000031586	Rbpms	0.982641	1.07726	1.45414
ENSMUSG00000010362	Rdm1	0.983583	0.876801	1.70164
ENSMUSG00000030942	Thumpd1	0.983583	0.627992	2.23343
ENSMUSG00000035781	R3hdm4	0.986599	0.754663	1.91709
ENSMUSG00000026728	Vim	0.991477	1.54639	1.11959
ENSMUSG00000040565	Btaf1	0.993431	1.08908	1.4373
ENSMUSG00000032531	Amotl2	0.994636	1.31822	1.24932
ENSMUSG00000024487	Yipf5	0.994636	0.986276	1.54846
ENSMUSG00000025730	Rab40c	0.994636	0.651157	2.15961
ENSMUSG00000028532	Cachd1	0.994636	0.65157	2.15853
ENSMUSG00000021951	N6amt2	0.994896	1.12135	1.40485
ENSMUSG00000022718	Dgcr8	0.994896	0.884591	1.68432
ENSMUSG00000031665	Sall1	0.994896	0.659625	2.13578
ENSMUSG00000017858	Ift52	0.995531	0.860114	1.7217
ENSMUSG00000006304	Arpc2	0.996681	1.60451	1.08977
ENSMUSG00000043439	E130012A19Rik	0.999285	2.71234	0.790873
ENSMUSG00000027305	Ndufaf1	0.999285	0.610766	2.27365
ENSMUSG00000037791	Phf12	0.999285	0.671955	2.09922
ENSMUSG00000000088	Cox5a	1	13.5045	0.0929682
ENSMUSG00000000171	Sdhd	1	2.6355	0.402526
ENSMUSG00000000194	Gpr107	1	0.783082	1.58508
ENSMUSG00000000275	Trim25	1	1.39504	0.769657
ENSMUSG00000000278	Scpep1	1	0.945793	1.55624
ENSMUSG00000000303	Cdh1	1	2.65524	0.45951
ENSMUSG00000000384	Tbrg4	1	1.53799	0.884816
ENSMUSG00000000399	Ndufa9	1	2.02756	0.715412
ENSMUSG00000000486	2001-09-01	1	2.55236	0.35733
ENSMUSG00000000561	Wdr77	1	1.63624	1.05106
ENSMUSG00000000563	Atp5f1	1	4.3137	0.198414
ENSMUSG00000000568	Hnrnpd	1	3.9347	0.324855
ENSMUSG00000000740	Rpl13	1	113.525	0.0247737
ENSMUSG00000000751	Rpa1	1	2.23075	0.543442
ENSMUSG00000000827	Tpd52l2	1	1.28647	0.923848
ENSMUSG00000000959	Oxa1l	1	1.92821	0.349086
ENSMUSG00000001016	Ilf2	1	1.09384	1.01486
ENSMUSG00000001017	Chtop	1	1.47098	0.556915
ENSMUSG00000001056	Nhp2	1	4.54769	0.301747
ENSMUSG00000001100	Poldip2	1	2.94472	0.285652
ENSMUSG00000001175	Calm1	1	2.15678	0.657055
ENSMUSG00000001240	Ramp2	1	1.16128	0.987314
ENSMUSG00000001248	Gramd1a	1	0.969288	1.21227
ENSMUSG00000001270	Ckb	1	4.33279	0.291117
ENSMUSG00000001383	Zmat2	1	0.620293	0.981234
ENSMUSG00000001403	Ube2c	1	1.73587	0.56868
ENSMUSG00000001416	Cct3	1	4.88406	0.3006
ENSMUSG00000001424	Snd1	1	1.08967	0.97932
ENSMUSG00000001440	Kpnb1	1	3.9143	0.469229
ENSMUSG00000001525	Tubb5	1	9.32366	0.315097
ENSMUSG00000001552	Jup	1	2.67227	0.30764
ENSMUSG00000001604	Tcea3	1	1.17747	1.00192
ENSMUSG00000001666	Ddt	1	2.33201	0.687043
ENSMUSG00000001687	Ubl3	1	0.912842	1.61864
ENSMUSG00000001783	Rtcb	1	2.13875	0.515707
ENSMUSG00000001785	Pwp1	1	0.76914	0.963713
ENSMUSG00000001794	Capns1	1	4.37776	0.1973
ENSMUSG00000001847	Rac1	1	2.57795	0.434776
ENSMUSG00000001910	Nacc1	1	1.13892	1.09959
ENSMUSG00000001924	Uba1	1	6.94337	0.202295
ENSMUSG00000001962	Fam50a	1	0.814997	1.28519
ENSMUSG00000002010	Idh3g	1	3.99744	0.458146
ENSMUSG00000002014	Ssr4	1	2.4638	0.423821
ENSMUSG00000002015	Bcap31	1	1.04484	0.906884
ENSMUSG00000002031	Ift46	1	1.09818	0.939271
ENSMUSG00000002068	Ccne1	1	0.502183	2.30588
ENSMUSG00000002076	Hsf2bp	1	1.05884	1.35333
ENSMUSG00000002102	Psmc3	1	3.54187	0.15409
ENSMUSG00000002129	Sf3a1	1	1.15858	0.871277
ENSMUSG00000002227	Mov10	1	3.02896	0.504843
ENSMUSG00000002319	Ipo4	1	0.734432	0.992064
ENSMUSG00000002345	2310045N01Rik	1	0.829545	1.67577
ENSMUSG00000002379	Ndufa11	1	3.20738	0.423025
ENSMUSG00000002395	Use1	1	2.61212	0.503804
ENSMUSG00000002416	Ndufb2	1	2.82429	0.336752
ENSMUSG00000002477	Snrpd1	1	2.85581	0.338581
ENSMUSG00000002496	Tsc2	1	0.765269	1.14969
ENSMUSG00000002580	Mien1	1	0.890796	1.33036
ENSMUSG00000002660	Clpp	1	2.40942	0.466918
ENSMUSG00000002718	Cse1l	1	0.950101	1.14346
ENSMUSG00000002768	Mea1	1	0.75146	1.31086
ENSMUSG00000002778	Kdelr1	1	1.57541	0.664133
ENSMUSG00000002804	Nudt14	1	0.572783	1.95256
ENSMUSG00000002825	Qtrt1	1	1.07053	1.23173
ENSMUSG00000002870	Mcm2	1	4.9643	0.201635
ENSMUSG00000002968	Med25	1	1.15325	0.580664
ENSMUSG00000002981	Clptm1	1	0.713589	1.18624
ENSMUSG00000002984	Tomm40	1	0.977861	1.13278
ENSMUSG00000002985	Apoe	1	10.5199	0.297608
ENSMUSG00000003039	Fam32a	1	0.891269	1.20367
ENSMUSG00000003072	Atp5d	1	5.52116	0.194497
ENSMUSG00000003153	Slc2a3	1	5.0904	0.388939
ENSMUSG00000003235	Eif2b5	1	1.80289	0.713736
ENSMUSG00000003299	Mrpl4	1	0.562877	1.34749
ENSMUSG00000003345	Csnk1g2	1	0.546724	1.41097
ENSMUSG00000003380	Rabac1	1	1.76216	0.92581
ENSMUSG00000003402	Prkcsh	1	0.823461	1.1337
ENSMUSG00000003421	Nosip	1	1.41272	0.616851
ENSMUSG00000003423	Pih1d1	1	0.761026	1.64521
ENSMUSG00000003429	Rps11	1	1.86234	0.512973
ENSMUSG00000003438	Timm50	1	0.964536	0.641861
ENSMUSG00000003444	Med29	1	1.15499	0.797092
ENSMUSG00000003528	Slc25a1	1	1.4474	0.914047
ENSMUSG00000003623	Crot	1	0.849423	1.17449
ENSMUSG00000003814	Calr	1	2.12452	0.568635
ENSMUSG00000003868	Ruvbl2	1	2.33187	0.407977
ENSMUSG00000003873	Bax	1	1.0656	0.669451
ENSMUSG00000003970	Rpl8	1	75.3518	0.0231629
ENSMUSG00000004071	Cdip1	1	0.736694	1.17563
ENSMUSG00000004096	Cwc15	1	1.02265	0.923269
ENSMUSG00000004099	Dnmt1	1	1.69085	0.887382
ENSMUSG00000004100	Ppan	1	1.79399	0.655908
ENSMUSG00000004263	Atn1	1	1.25932	1.05141
ENSMUSG00000004264	Phb2	1	5.71864	0.23669
ENSMUSG00000004268	Emg1	1	1.91167	0.715827
ENSMUSG00000004285	Atp6v1f	1	4.09048	0.29592
ENSMUSG00000004393	Ddx56	1	0.724651	0.925157
ENSMUSG00000004535	Tax1bp1	1	1.1792	1.08838
ENSMUSG00000004568	Arhgef18	1	2.96809	0.482677
ENSMUSG00000004610	Etfb	1	4.68886	0.255358
ENSMUSG00000004637	Wwox	1	0.530762	1.89174
ENSMUSG00000004667	Polr2e	1	2.57336	0.508139
ENSMUSG00000004771	Rab11a	1	1.14382	1.19831
ENSMUSG00000004865	Srpk1	1	1.0388	1.27767
ENSMUSG00000004880	Lbr	1	1.2414	0.820445
ENSMUSG00000004897	Hdgf	1	4.19075	0.308896
ENSMUSG00000004937	Sgta	1	2.1194	0.509443
ENSMUSG00000004951	Hspb1	1	6.2818	0.346511
ENSMUSG00000005161	Prdx2	1	2.91786	0.384426
ENSMUSG00000005198	Polr2a	1	5.05638	0.410125
ENSMUSG00000005233	Spc25	1	2.51993	0.679745
ENSMUSG00000005262	Ufd1l	1	1.01953	1.14352
ENSMUSG00000005312	Ubqln1	1	0.577892	1.85574
ENSMUSG00000005354	Txn2	1	3.0362	0.353992
ENSMUSG00000005370	Msh6	1	3.57911	0.358
ENSMUSG00000005410	Mcm5	1	3.87427	0.432584
ENSMUSG00000005417	Mprip	1	1.29387	0.768527
ENSMUSG00000005447	Pafah1b3	1	1.06758	0.685425
ENSMUSG00000005481	Ddx39	1	2.20169	0.505705
ENSMUSG00000005483	Dnajb1	1	1.13423	1.01821
ENSMUSG00000005506	Celf1	1	0.991615	1.02072
ENSMUSG00000005510	Ndufs3	1	1.89244	0.300527
ENSMUSG00000005566	Trim28	1	10.6078	0.1857
ENSMUSG00000005575	Ube2m	1	4.78703	0.185174
ENSMUSG00000005625	Psmd4	1	1.41225	0.535269
ENSMUSG00000005687	Bcas2	1	2.49426	0.571583
ENSMUSG00000005779	Psmb4	1	5.15398	0.143858
ENSMUSG00000005846	Rsl1d1	1	1.49397	0.630908
ENSMUSG00000005881	Ergic3	1	0.955074	1.03246
ENSMUSG00000005899	Smpd4	1	0.746772	1.82905
ENSMUSG00000005981	Trap1	1	0.976021	1.16639
ENSMUSG00000006024	Napa	1	2.41396	0.398601
ENSMUSG00000006050	Sra1	1	1.31134	0.84799
ENSMUSG00000006057	Atp5g1	1	11.2839	0.128814
ENSMUSG00000006095	Tbcb	1	1.93521	0.739094
ENSMUSG00000006219	Fblim1	1	1.87053	0.620438
ENSMUSG00000006299	Aamp	1	1.76638	0.72942
ENSMUSG00000006307	Kmt2b	1	0.620487	2.09168
ENSMUSG00000006333	Rps9	1	33.6757	0.0371691
ENSMUSG00000006356	Crip2	1	1.38297	0.801419
ENSMUSG00000006360	Crip1	1	1.80618	0.912873
ENSMUSG00000006378	Gcat	1	1.56002	0.949238
ENSMUSG00000006418	Rnf114	1	1.3195	0.834539
ENSMUSG00000006442	Srm	1	2.74889	0.346995
ENSMUSG00000006498	Ptbp1	1	5.75152	0.2085
ENSMUSG00000006585	Cdt1	1	1.37102	1.0262
ENSMUSG00000006589	Aprt	1	4.30298	0.228567
ENSMUSG00000006651	Aplp1	1	0.82011	1.58468
ENSMUSG00000006717	Acot13	1	1.28061	0.61895
ENSMUSG00000006728	Cdk4	1	9.65081	0.140303
ENSMUSG00000006818	Sod2	1	6.62493	0.108107
ENSMUSG00000006932	Ctnnb1	1	7.07306	0.270507
ENSMUSG00000006998	Psmd2	1	2.24162	0.504925
ENSMUSG00000007029	Vars	1	2.18634	0.355106
ENSMUSG00000007041	Clic1	1	0.687814	1.86023
ENSMUSG00000007050	Lsm2	1	2.99214	0.389143
ENSMUSG00000007080	Pole	1	1.06019	1.14378
ENSMUSG00000007338	Mrpl49	1	0.788287	1.31678
ENSMUSG00000007564	Ppp2r1a	1	2.57913	0.461292
ENSMUSG00000007656	Arpp19	1	4.34321	0.375494
ENSMUSG00000007739	Cct4	1	8.81129	0.125668
ENSMUSG00000007815	Rhoa	1	2.80392	0.511663
ENSMUSG00000007872	Id3	1	0.5352	2.41086
ENSMUSG00000007891	Ctsd	1	2.94916	0.714297
ENSMUSG00000007892	Rplp1	1	14.0745	0.179336
ENSMUSG00000008140	Emc10	1	1.60781	0.602973
ENSMUSG00000008333	Snrpb2	1	1.58874	0.597484
ENSMUSG00000008348	Ubc	1	6.19706	0.206471
ENSMUSG00000008668	Rps18	1	16.709	0.0940632
ENSMUSG00000008683	Rps15a	1	39.1999	0.0454417
ENSMUSG00000008690	Ncaph2	1	2.96123	0.384675
ENSMUSG00000008958	Vps72	1	0.68573	1.44894
ENSMUSG00000009013	Dynll1	1	3.14535	0.440842
ENSMUSG00000009073	Nf2	1	1.66421	0.426417
ENSMUSG00000009079	Ewsr1	1	1.38672	0.618108
ENSMUSG00000009470	Tnpo1	1	1.1761	1.29525
ENSMUSG00000009575	Cbx5	1	1.88684	0.590682
ENSMUSG00000009585	Apobec3	1	1.28658	0.891512
ENSMUSG00000009741	Ubp1	1	0.630218	1.67004
ENSMUSG00000009863	Sdhb	1	2.87137	0.601286
ENSMUSG00000009927	Rps25	1	38.1431	0.0591855
ENSMUSG00000010376	Nedd8	1	4.3541	0.182071
ENSMUSG00000010406	Mrpl52	1	4.03228	0.286716
ENSMUSG00000010517	Faf1	1	1.43466	1.15091
ENSMUSG00000010608	Rbm25	1	1.72391	0.839127
ENSMUSG00000010663	Fads1	1	2.03972	0.806155
ENSMUSG00000010755	Cars	1	1.56375	0.526319
ENSMUSG00000011114	Tbrg1	1	3.0135	0.465016
ENSMUSG00000011254	Thg1l	1	0.658686	1.60966
ENSMUSG00000011752	Pgam1	1	1.16469	1.14835
ENSMUSG00000011831	Evi5	1	0.604774	2.11727
ENSMUSG00000012396	Nanog	1	5.05246	0.503947
ENSMUSG00000012422	Tmem167	1	1.7801	0.683496
ENSMUSG00000012483	Rpa3	1	0.910722	1.41413
ENSMUSG00000012848	Rps5	1	74.2462	0.0296051
ENSMUSG00000013089	Etv5	1	3.93237	0.246845
ENSMUSG00000013160	Atp6v0d1	1	1.53721	0.855756
ENSMUSG00000013593	Ndufs2	1	2.70777	0.513685
ENSMUSG00000013629	Cad	1	1.48764	0.695205
ENSMUSG00000013736	Trnt1	1	0.546862	1.94364
ENSMUSG00000013822	Elof1	1	0.583707	0.8955
ENSMUSG00000014195	Dnajc7	1	0.554032	1.25874
ENSMUSG00000014226	Cacybp	1	4.02782	0.224183
ENSMUSG00000014243	Zswim7	1	0.504007	1.32049
ENSMUSG00000014294	Ndufa2	1	4.30619	0.432989
ENSMUSG00000014301	Pam16	1	1.81237	0.800606
ENSMUSG00000014313	Cox6c	1	11.248	0.163992
ENSMUSG00000014349	Ube2z	1	0.520175	2.24363
ENSMUSG00000014355	Anapc1	1	0.552175	1.56448
ENSMUSG00000014551	Mrps25	1	0.822263	1.33101
ENSMUSG00000014606	Slc25a11	1	1.40945	0.753151
ENSMUSG00000014633	Cmc2	1	1.45101	0.636174
ENSMUSG00000014769	Psmb1	1	8.25562	0.138753
ENSMUSG00000014771	Pdcd2	1	1.16949	1.16546
ENSMUSG00000014907	Naf1	1	0.658992	1.64008
ENSMUSG00000014932	Yes1	1	1.17932	0.909838
ENSMUSG00000014956	Ppp1cb	1	0.820985	1.08086
ENSMUSG00000014959	Gorasp2	1	1.54959	0.656245
ENSMUSG00000015092	Edf1	1	3.80779	0.354141
ENSMUSG00000015112	Slc25a13	1	2.09988	0.705982
ENSMUSG00000015143	Actn1	1	1.21148	1.16656
ENSMUSG00000015165	Hnrnpl	1	3.08264	0.268594
ENSMUSG00000015656	Hspa8	1	1.38575	0.977821
ENSMUSG00000015671	Psma2	1	4.72899	0.371313
ENSMUSG00000015749	Anp32e	1	0.553662	1.07027
ENSMUSG00000015759	Cnih1	1	0.702887	1.647
ENSMUSG00000015804	Med28	1	1.70835	0.490998
ENSMUSG00000015806	Qdpr	1	2.66978	0.347292
ENSMUSG00000015839	Nfe2l2	1	0.77319	1.34237
ENSMUSG00000015880	Ncapg	1	0.8258	1.22717
ENSMUSG00000015961	Adss	1	1.40758	0.791747
ENSMUSG00000015994	Fnta	1	1.48384	0.71477
ENSMUSG00000016018	Skiv2l2	1	1.26278	0.874324
ENSMUSG00000016252	Atp5e	1	3.17121	0.354326
ENSMUSG00000016308	Ube2a	1	0.584512	1.73818
ENSMUSG00000016319	Slc25a5	1	4.61751	0.44563
ENSMUSG00000016344	Ppdpf	1	1.0951	0.99321
ENSMUSG00000016427	Ndufa1	1	1.53488	0.72985
ENSMUSG00000016503	Gtf3a	1	0.800669	1.46051
ENSMUSG00000016541	Atxn10	1	7.18262	0.125569
ENSMUSG00000016554	Eif3d	1	3.01243	0.333074
ENSMUSG00000016559	H3f3b	1	7.97814	0.157729
ENSMUSG00000016619	Nup50	1	1.29519	0.67469
ENSMUSG00000016831	Tox4	1	0.50826	1.75488
ENSMUSG00000016921	Srsf6	1	4.11975	0.3125
ENSMUSG00000016933	Plcg1	1	0.624938	2.06322
ENSMUSG00000017146	Brca1	1	0.747969	1.59957
ENSMUSG00000017188	Coa3	1	2.18189	0.571919
ENSMUSG00000017264	Exosc10	1	1.03408	0.838962
ENSMUSG00000017386	Traf4	1	0.556827	2.34974
ENSMUSG00000017404	Rpl19	1	6.65014	0.149368
ENSMUSG00000017421	Zfp207	1	3.6025	0.244458
ENSMUSG00000017478	Zc3h18	1	0.664514	0.944886
ENSMUSG00000017631	Abr	1	0.796726	1.77948
ENSMUSG00000017686	Rhot1	1	0.533307	2.18524
ENSMUSG00000017754	Pltp	1	0.971974	1.16761
ENSMUSG00000017774	Myo1c	1	0.970886	1.27824
ENSMUSG00000017778	Cox7c	1	2.01746	0.419043
ENSMUSG00000017801	Mlx	1	0.532565	1.50406
ENSMUSG00000017843	Ppp2r5c	1	1.78612	0.494471
ENSMUSG00000017861	Mybl2	1	0.825491	1.48764
ENSMUSG00000017999	Ddx27	1	0.916332	1.35474
ENSMUSG00000018042	Cyb5r3	1	0.980962	0.926927
ENSMUSG00000018076	Med13l	1	0.693098	2.04359
ENSMUSG00000018189	Uchl5	1	1.18111	0.813511
ENSMUSG00000018196	Glrx2	1	0.608195	2.11657
ENSMUSG00000018286	Psmb6	1	3.75311	0.372872
ENSMUSG00000018287	Spag7	1	0.922761	0.994811
ENSMUSG00000018293	Pfn1	1	2.18253	0.323111
ENSMUSG00000018322	Tomm34	1	0.842876	0.949739
ENSMUSG00000018326	Ywhab	1	2.28133	0.36569
ENSMUSG00000018379	Srsf1	1	2.33149	0.357442
ENSMUSG00000018433	Nol11	1	0.737679	1.63518
ENSMUSG00000018446	C1qbp	1	4.77135	0.228568
ENSMUSG00000018565	Elp5	1	2.15402	0.863366
ENSMUSG00000018583	G3bp1	1	2.93605	0.40506
ENSMUSG00000018585	Atox1	1	2.96925	0.35529
ENSMUSG00000018666	Cbx1	1	0.718549	1.08272
ENSMUSG00000018669	Cdk5rap3	1	1.4637	0.912904
ENSMUSG00000018677	Slc25a39	1	5.35048	0.210077
ENSMUSG00000018770	Atp5g3	1	6.43603	0.188438
ENSMUSG00000018848	Rars	1	2.10448	0.754321
ENSMUSG00000018921	Pelp1	1	0.654762	2.08289
ENSMUSG00000018923	Med11	1	0.738656	1.73138
ENSMUSG00000018965	Ywhah	1	1.05754	1.04619
ENSMUSG00000019087	Atp6ap1	1	0.83044	1.08976
ENSMUSG00000019132	BC005537	1	1.02613	0.702845
ENSMUSG00000019158	Tmem160	1	1.59822	0.452068
ENSMUSG00000019179	Mdh2	1	5.04817	0.335075
ENSMUSG00000019297	Nop9	1	0.69383	1.75146
ENSMUSG00000019362	D8Ertd738e	1	2.43593	0.312968
ENSMUSG00000019370	Calm3	1	2.18043	0.380662
ENSMUSG00000019373	Cops3	1	0.764636	1.33906
ENSMUSG00000019432	Ddx39b	1	3.48574	0.375905
ENSMUSG00000019433	Gipc1	1	2.60677	0.707881
ENSMUSG00000019478	Rab4a	1	0.973964	0.902924
ENSMUSG00000019505	Ubb	1	1.13537	0.753367
ENSMUSG00000019579	D17Wsu104e	1	0.558767	1.90087
ENSMUSG00000019689	1110001J03Rik	1	1.14421	0.880031
ENSMUSG00000019804	Snx3	1	3.3155	0.417191
ENSMUSG00000019814	Ltv1	1	0.524605	2.11522
ENSMUSG00000019818	Cd164	1	0.836188	1.00871
ENSMUSG00000019923	Zwint	1	1.92824	0.621884
ENSMUSG00000019961	Tmpo	1	1.05011	0.924206
ENSMUSG00000019977	Hbs1l	1	0.787495	1.02499
ENSMUSG00000020018	Snrpf	1	3.74582	0.328274
ENSMUSG00000020022	Ndufa12	1	5.20435	0.247251
ENSMUSG00000020029	Nudt4	1	1.44768	0.650402
ENSMUSG00000020048	Hsp90b1	1	1.87786	0.640393
ENSMUSG00000020056	Ccdc53	1	0.734044	1.23383
ENSMUSG00000020075	Ddx21	1	0.559016	1.78806
ENSMUSG00000020088	Sar1a	1	1.27097	0.652578
ENSMUSG00000020089	Ppa1	1	2.64486	0.448057
ENSMUSG00000020091	Eif4ebp2	1	1.81692	0.525707
ENSMUSG00000020133	2310011J03Rik	1	0.678836	2.05949
ENSMUSG00000020149	Rab1	1	1.15865	0.993943
ENSMUSG00000020153	Ndufs7	1	3.22968	0.342799
ENSMUSG00000020163	Uqcr11	1	4.27362	0.330242
ENSMUSG00000020186	Csrp2	1	2.15398	0.367035
ENSMUSG00000020224	Llph	1	0.799384	1.31545
ENSMUSG00000020225	Tmbim4	1	0.519104	1.3893
ENSMUSG00000020250	Txnrd1	1	0.894592	0.927007
ENSMUSG00000020267	Hint1	1	12.1705	0.109666
ENSMUSG00000020277	Pfkl	1	0.66091	1.6817
ENSMUSG00000020290	Xpo1	1	2.0435	0.527381
ENSMUSG00000020307	Cdc34	1	3.18999	0.212853
ENSMUSG00000020315	Sptbn1	1	3.09775	0.530848
ENSMUSG00000020321	Mdh1	1	2.03737	0.336375
ENSMUSG00000020326	Ccng1	1	6.6606	0.36846
ENSMUSG00000020349	Ppp2ca	1	2.40749	0.595234
ENSMUSG00000020358	Hnrnpab	1	3.9781	0.483029
ENSMUSG00000020361	Hspa4	1	4.59984	0.198352
ENSMUSG00000020372	Gnb2l1	1	56.8072	0.065293
ENSMUSG00000020390	Ube2b	1	0.78445	0.787089
ENSMUSG00000020400	Tnip1	1	1.36425	0.64319
ENSMUSG00000020402	Vdac1	1	5.56785	0.306188
ENSMUSG00000020407	Upp1	1	6.14869	0.237586
ENSMUSG00000020412	Ascc2	1	0.596758	1.20047
ENSMUSG00000020430	Pes1	1	1.68029	0.621241
ENSMUSG00000020444	Guk1	1	0.586832	1.6168
ENSMUSG00000020457	Drg1	1	2.39813	0.39632
ENSMUSG00000020460	Rps27a	1	2.7127	0.274539
ENSMUSG00000020471	Pold2	1	1.43432	0.728272
ENSMUSG00000020472	Zkscan17	1	0.659177	1.67833
ENSMUSG00000020477	Mrps24	1	2.54529	0.492407
ENSMUSG00000020515	Cnot8	1	1.24285	1.07003
ENSMUSG00000020530	Ggnbp2	1	1.92145	0.448202
ENSMUSG00000020532	Acaca	1	0.666388	1.35315
ENSMUSG00000020547	Bzw2	1	0.890995	0.963055
ENSMUSG00000020634	Ubxn2a	1	1.98753	0.664926
ENSMUSG00000020700	Map3k3	1	0.511534	1.51033
ENSMUSG00000020708	Psmc5	1	1.62655	0.834855
ENSMUSG00000020719	Ddx5	1	6.46743	0.518391
ENSMUSG00000020720	Psmd12	1	2.13884	0.454511
ENSMUSG00000020733	Slc9a3r1	1	0.992205	1.1706
ENSMUSG00000020737	Hn1	1	1.08637	1.15802
ENSMUSG00000020743	Mif4gd	1	1.54142	0.838796
ENSMUSG00000020745	Pafah1b1	1	2.07631	0.57187
ENSMUSG00000020775	Mrpl38	1	0.654998	1.29381
ENSMUSG00000020780	Srp68	1	1.24245	1.19549
ENSMUSG00000020801	Med31	1	0.678257	1.61933
ENSMUSG00000020803	Txndc17	1	2.61675	0.349802
ENSMUSG00000020823	Sec14l1	1	0.660903	1.31485
ENSMUSG00000020831	0610010K14Rik	1	1.10344	0.771861
ENSMUSG00000020840	Blmh	1	0.707116	0.99956
ENSMUSG00000020849	Ywhae	1	13.6406	0.116375
ENSMUSG00000020850	Prpf8	1	2.20596	0.486157
ENSMUSG00000020857	Nme2	1	14.7665	0.0958131
ENSMUSG00000020863	Luc7l3	1	1.72132	0.760049
ENSMUSG00000020898	Ctc1	1	1.06384	1.43835
ENSMUSG00000020902	Ntn1	1	0.579749	1.84449
ENSMUSG00000020914	Top2a	1	0.75359	1.07996
ENSMUSG00000020917	Acly	1	5.05087	0.282665
ENSMUSG00000020923	Ubtf	1	1.01199	1.04189
ENSMUSG00000020929	Eftud2	1	1.7576	0.623424
ENSMUSG00000020936	Nmt1	1	1.58	0.671644
ENSMUSG00000020949	Fkbp3	1	7.66519	0.273383
ENSMUSG00000020952	Scfd1	1	0.632133	1.41807
ENSMUSG00000020978	Klhdc2	1	0.786112	1.32411
ENSMUSG00000021018	Polr2h	1	0.924849	1.15397
ENSMUSG00000021023	1110008L16Rik	1	0.926646	1.47828
ENSMUSG00000021024	Psma6	1	2.66685	0.476043
ENSMUSG00000021040	Slirp	1	2.95431	0.316247
ENSMUSG00000021102	Glrx5	1	0.78352	1.02474
ENSMUSG00000021111	Papola	1	1.34796	0.774066
ENSMUSG00000021116	Eif2s1	1	1.81204	0.369727
ENSMUSG00000021131	Erh	1	0.619085	1.01294
ENSMUSG00000021134	Srsf5	1	2.7596	0.194497
ENSMUSG00000021178	Psmc1	1	2.24739	0.470162
ENSMUSG00000021182	Ccdc88c	1	0.961455	0.915281
ENSMUSG00000021193	Pitrm1	1	1.66302	0.572391
ENSMUSG00000021196	Pfkp	1	2.8399	0.764411
ENSMUSG00000021218	Gdi2	1	7.46128	0.208096
ENSMUSG00000021235	Coq6	1	0.685929	1.20107
ENSMUSG00000021242	Npc2	1	6.67676	0.115651
ENSMUSG00000021243	Fcf1	1	1.40232	0.375376
ENSMUSG00000021248	Tmed10	1	1.73515	0.443938
ENSMUSG00000021255	Esrrb	1	8.36385	0.239549
ENSMUSG00000021270	Hsp90aa1	1	44.9685	0.103881
ENSMUSG00000021273	Fdft1	1	1.38879	1.06666
ENSMUSG00000021282	Eif5	1	1.78202	0.848982
ENSMUSG00000021290	2010107E04Rik	1	7.90936	0.254498
ENSMUSG00000021326	Trim27	1	1.57402	0.381108
ENSMUSG00000021361	Tmem14c	1	1.19242	0.481871
ENSMUSG00000021418	Rpp40	1	0.773725	1.22944
ENSMUSG00000021431	Snrnp48	1	0.651469	1.26529
ENSMUSG00000021458	2010111I01Rik	1	1.07897	1.0897
ENSMUSG00000021474	Sfxn1	1	0.791264	1.52846
ENSMUSG00000021477	Ctsl	1	1.12567	1.01626
ENSMUSG00000021484	Lman2	1	1.14712	0.830884
ENSMUSG00000021520	Uqcrb	1	8.81958	0.0899816
ENSMUSG00000021546	Hnrnpk	1	7.11377	0.200327
ENSMUSG00000021548	Ccnh	1	0.715237	1.55608
ENSMUSG00000021577	Sdha	1	1.81543	0.767094
ENSMUSG00000021595	Nsun2	1	1.73669	0.724022
ENSMUSG00000021606	Ndufs6	1	2.52096	0.40017
ENSMUSG00000021607	Mrpl36	1	1.29568	0.775471
ENSMUSG00000021645	Smn1	1	0.548452	1.68338
ENSMUSG00000021660	Btf3	1	8.28765	0.186521
ENSMUSG00000021707	Dhfr	1	0.781394	1.49251
ENSMUSG00000021731	Mrps30	1	1.0206	0.74936
ENSMUSG00000021737	Psmd6	1	1.71307	0.625583
ENSMUSG00000021748	Pdhb	1	2.15315	0.671242
ENSMUSG00000021794	Glud1	1	3.66522	0.31416
ENSMUSG00000021806	Nid2	1	2.7855	0.461842
ENSMUSG00000021807	2700060E02Rik	1	4.59716	0.161795
ENSMUSG00000021832	Psmc6	1	2.29503	0.530607
ENSMUSG00000021840	Mapk1ip1l	1	1.66768	0.491976
ENSMUSG00000021871	Pnp	1	0.706315	1.52251
ENSMUSG00000021910	Nisch	1	2.4328	0.584448
ENSMUSG00000021917	Spcs1	1	0.605537	2.10053
ENSMUSG00000021953	Tdh	1	14.9496	0.16902
ENSMUSG00000021957	Tkt	1	0.711914	1.29693
ENSMUSG00000021996	Esd	1	1.56458	0.867099
ENSMUSG00000022013	Dnajc15	1	1.41694	0.86069
ENSMUSG00000022031	Elp3	1	1.01919	0.829999
ENSMUSG00000022040	Ephx2	1	3.68569	0.532259
ENSMUSG00000022100	Xpo7	1	1.62798	0.765881
ENSMUSG00000022108	Itm2b	1	0.542212	1.86939
ENSMUSG00000022110	Sucla2	1	1.29986	0.82952
ENSMUSG00000022111	Uchl3	1	0.906859	0.736471
ENSMUSG00000022174	Dad1	1	2.70263	0.40808
ENSMUSG00000022185	Acin1	1	0.869032	1.15919
ENSMUSG00000022191	Drosha	1	2.47039	0.515349
ENSMUSG00000022193	Psmb5	1	2.41066	0.360374
ENSMUSG00000022201	Zfr	1	1.18	1.00973
ENSMUSG00000022204	Ngdn	1	1.6243	0.296475
ENSMUSG00000022205	Sub1	1	4.06069	0.352778
ENSMUSG00000022216	Psme1	1	1.84431	0.553669
ENSMUSG00000022234	Cct5	1	6.18348	0.219601
ENSMUSG00000022241	Tars	1	0.925123	1.13249
ENSMUSG00000022247	Brix1	1	2.45976	0.280318
ENSMUSG00000022255	Mtdh	1	0.674737	1.33927
ENSMUSG00000022257	Laptm4b	1	1.37471	1.01962
ENSMUSG00000022272	Myo10	1	3.68514	0.379593
ENSMUSG00000022283	Pabpc1	1	13.1603	0.151927
ENSMUSG00000022285	Ywhaz	1	3.65876	0.232131
ENSMUSG00000022312	Eif3h	1	7.65905	0.119378
ENSMUSG00000022314	Rad21	1	1.04509	1.0082
ENSMUSG00000022336	Eif3e	1	3.02893	0.301146
ENSMUSG00000022353	Mtss1	1	1.63889	0.922731
ENSMUSG00000022354	Ndufb9	1	3.07555	0.369726
ENSMUSG00000022362	9130401M01Rik	1	0.640245	1.45117
ENSMUSG00000022391	Rangap1	1	2.32031	0.562562
ENSMUSG00000022400	Rbx1	1	3.31249	0.438265
ENSMUSG00000022403	St13	1	3.64136	0.389293
ENSMUSG00000022412	Mief1	1	0.608818	1.94926
ENSMUSG00000022415	Syngr1	1	1.49003	0.554211
ENSMUSG00000022427	Tomm22	1	2.30637	0.443221
ENSMUSG00000022437	Samm50	1	2.92513	0.391144
ENSMUSG00000022443	Myh9	1	1.09797	1.24413
ENSMUSG00000022450	Ndufa6	1	5.78101	0.176888
ENSMUSG00000022452	Smdt1	1	1.74259	0.49421
ENSMUSG00000022477	Aco2	1	1.54863	0.825816
ENSMUSG00000022503	Nubp1	1	1.67139	0.744158
ENSMUSG00000022551	Cyc1	1	2.53058	0.367461
ENSMUSG00000022553	Maf1	1	0.820542	1.28629
ENSMUSG00000022570	Tsta3	1	0.816377	1.69166
ENSMUSG00000022601	Rpl24	1	1.34493	1.0437
ENSMUSG00000022652	Morc1	1	3.91953	0.226547
ENSMUSG00000022673	Mcm4	1	1.02705	1.33839
ENSMUSG00000022682	Rrn3	1	1.70406	0.373866
ENSMUSG00000022698	Naa50	1	2.92955	0.341312
ENSMUSG00000022710	Usp7	1	2.18305	0.549582
ENSMUSG00000022752	Tomm70a	1	1.4352	0.727264
ENSMUSG00000022757	Tfg	1	1.43654	0.673276
ENSMUSG00000022761	Lztr1	1	0.568077	1.80862
ENSMUSG00000022789	Dnm1l	1	1.94709	0.580062
ENSMUSG00000022797	Tfrc	1	0.910019	1.46989
ENSMUSG00000022814	Umps	1	1.54416	0.695084
ENSMUSG00000022820	Ndufb4	1	6.10118	0.158306
ENSMUSG00000022822	Abcc5	1	0.651708	1.81343
ENSMUSG00000022841	Ap2m1	1	1.43437	1.16069
ENSMUSG00000022858	Tra2b	1	2.75422	0.496426
ENSMUSG00000022889	Mrpl39	1	0.913232	1.20906
ENSMUSG00000022912	Pros1	1	0.650629	1.36528
ENSMUSG00000022913	Psmg1	1	0.834016	1.1598
ENSMUSG00000022945	Chaf1b	1	0.824658	1.38364
ENSMUSG00000022956	Atp5o	1	8.99438	0.175173
ENSMUSG00000022961	Son	1	0.939065	0.978078
ENSMUSG00000022982	Sod1	1	14.842	0.0922608
ENSMUSG00000022995	Enah	1	3.30986	0.429636
ENSMUSG00000023004	Tuba1b	1	7.26849	0.344865
ENSMUSG00000023010	Tmbim6	1	0.989367	0.873272
ENSMUSG00000023022	Lima1	1	1.04764	1.06409
ENSMUSG00000023025	Larp4	1	0.949445	1.15011
ENSMUSG00000023027	Atf1	1	0.812815	1.10794
ENSMUSG00000023048	Prr13	1	1.38078	0.987106
ENSMUSG00000023089	Ndufa5	1	2.96106	0.391534
ENSMUSG00000023110	Prmt5	1	1.09822	1.22642
ENSMUSG00000023150	Ivns1abp	1	1.67625	0.742937
ENSMUSG00000023175	Bsg	1	3.27992	0.481255
ENSMUSG00000023277	Twf2	1	1.14295	1.1892
ENSMUSG00000023307	2005-03-01	1	1.33881	0.693667
ENSMUSG00000023456	Tpi1	1	2.74847	0.554956
ENSMUSG00000023505	Cdca3	1	1.25601	1.22338
ENSMUSG00000023723	Mrps23	1	0.768402	0.900367
ENSMUSG00000023832	Acat2	1	2.18521	0.328095
ENSMUSG00000023902	Zscan10	1	1.39942	0.659233
ENSMUSG00000023904	Hcfc1r1	1	0.815224	1.06144
ENSMUSG00000023908	Pkmyt1	1	0.567177	2.36054
ENSMUSG00000023944	Hsp90ab1	1	36.8825	0.0902567
ENSMUSG00000023988	Bysl	1	0.649962	1.78472
ENSMUSG00000024006	Stk38	1	2.02873	0.930335
ENSMUSG00000024007	Ppil1	1	1.29518	0.775581
ENSMUSG00000024026	Glo1	1	3.43851	0.377644
ENSMUSG00000024038	Ndufv3	1	2.90214	0.257567
ENSMUSG00000024048	Myl12a	1	2.29778	0.489828
ENSMUSG00000024067	Dpy30	1	3.16377	0.216072
ENSMUSG00000024081	Cebpz	1	1.35577	0.911279
ENSMUSG00000024091	Vapa	1	1.04738	1.05088
ENSMUSG00000024095	Hnrnpll	1	0.545975	1.51273
ENSMUSG00000024097	Srsf7	1	1.25103	0.840466
ENSMUSG00000024099	Ndufv2	1	4.26633	0.221155
ENSMUSG00000024120	Lrpprc	1	0.670286	1.30059
ENSMUSG00000024122	Pdpk1	1	0.539837	1.57912
ENSMUSG00000024146	Cript	1	1.4989	0.473181
ENSMUSG00000024177	Nme4	1	2.03434	0.771873
ENSMUSG00000024188	Luc7l	1	0.648817	1.49929
ENSMUSG00000024194	Cuta	1	2.17005	0.533106
ENSMUSG00000024208	Uqcc2	1	1.13678	0.911906
ENSMUSG00000024211	Grm8	1	1.47771	0.779015
ENSMUSG00000024217	Snrpc	1	1.7128	0.4826
ENSMUSG00000024222	Fkbp5	1	1.36391	0.799041
ENSMUSG00000024287	Thoc1	1	0.616803	1.26329
ENSMUSG00000024317	Rnf138	1	1.07225	1.08975
ENSMUSG00000024346	Pfdn1	1	2.5759	0.576144
ENSMUSG00000024359	Hspa9	1	5.21637	0.234575
ENSMUSG00000024360	Etf1	1	3.41118	0.25841
ENSMUSG00000024369	Nelfe	1	0.720067	1.48256
ENSMUSG00000024370	Cdc23	1	1.4406	1.00122
ENSMUSG00000024376	Epb4.1l4a	1	0.876146	1.05314
ENSMUSG00000024382	Ercc3	1	0.53131	2.31534
ENSMUSG00000024387	Csnk2b	1	3.02997	0.513998
ENSMUSG00000024422	Dhx16	1	3.50879	0.398779
ENSMUSG00000024425	Ndfip1	1	1.50491	0.890815
ENSMUSG00000024456	Diap1	1	0.880592	1.53386
ENSMUSG00000024472	Dcp2	1	0.945532	0.748007
ENSMUSG00000024474	Ik	1	1.40956	1.11071
ENSMUSG00000024483	Ankhd1	1	1.19483	0.865747
ENSMUSG00000024498	Tcerg1	1	0.779161	1.34995
ENSMUSG00000024515	Smad4	1	0.716558	1.09412
ENSMUSG00000024525	Impa2	1	2.64544	0.456889
ENSMUSG00000024576	Csnk1a1	1	3.27186	0.264163
ENSMUSG00000024583	Txnl1	1	3.08839	0.492169
ENSMUSG00000024587	Nars	1	1.48736	0.932209
ENSMUSG00000024594	Prrc1	1	1.499	0.495903
ENSMUSG00000024597	Slc12a2	1	0.876444	1.14859
ENSMUSG00000024608	Rps14	1	54.3165	0.0438668
ENSMUSG00000024644	Cndp2	1	2.14252	0.590474
ENSMUSG00000024660	Incenp	1	0.732605	1.35098
ENSMUSG00000024661	Fth1	1	13.3415	0.09657
ENSMUSG00000024735	Prpf19	1	1.24484	0.657069
ENSMUSG00000024740	Ddb1	1	6.003	0.20323
ENSMUSG00000024758	Rtn3	1	0.861291	1.19727
ENSMUSG00000024791	Cdca5	1	0.525445	1.72045
ENSMUSG00000024811	Tnks2	1	1.51528	0.39437
ENSMUSG00000024816	Frmd8	1	0.541058	1.144
ENSMUSG00000024826	Dpf2	1	1.00148	1.24421
ENSMUSG00000024829	Mrpl21	1	1.10681	0.60891
ENSMUSG00000024844	Banf1	1	4.1648	0.401412
ENSMUSG00000024853	Sf3b2	1	3.45487	0.33263
ENSMUSG00000024870	Rab1b	1	0.650917	1.29276
ENSMUSG00000024902	Mrpl11	1	1.83653	0.339978
ENSMUSG00000024908	Ppp6r3	1	1.44371	0.983805
ENSMUSG00000024925	Rnaseh2c	1	0.577291	2.09603
ENSMUSG00000024949	Sf1	1	1.61134	1.05095
ENSMUSG00000024962	Vegfb	1	0.725669	1.65633
ENSMUSG00000024966	Stip1	1	2.46639	0.382525
ENSMUSG00000024991	Eif3a	1	1.53693	0.491952
ENSMUSG00000025001	Hells	1	1.93962	0.39599
ENSMUSG00000025027	Xpnpep1	1	3.91204	0.322996
ENSMUSG00000025056	Nr0b1	1	0.939848	1.24029
ENSMUSG00000025130	P4hb	1	3.33487	0.485002
ENSMUSG00000025132	Arhgdia	1	4.61288	0.193083
ENSMUSG00000025135	Anapc11	1	5.27291	0.285534
ENSMUSG00000025151	Maged1	1	0.567055	2.15685
ENSMUSG00000025153	Fasn	1	4.17124	0.270378
ENSMUSG00000025203	Scd2	1	5.21825	0.504188
ENSMUSG00000025204	Ndufb8	1	4.74875	0.301836
ENSMUSG00000025208	Mrpl43	1	1.10134	1.06424
ENSMUSG00000025228	Actr1a	1	0.790124	1.82161
ENSMUSG00000025261	Huwe1	1	2.89924	0.318883
ENSMUSG00000025264	Tsr2	1	0.625351	1.48433
ENSMUSG00000025287	Acot9	1	1.44955	0.72623
ENSMUSG00000025289	Prdx4	1	1.08932	1.33213
ENSMUSG00000025290	Rps24	1	41.0123	0.0791414
ENSMUSG00000025337	Sbds	1	0.581225	1.65254
ENSMUSG00000025362	Rps26	1	46.305	0.0629301
ENSMUSG00000025364	Pa2g4	1	7.47639	0.144382
ENSMUSG00000025372	Baiap2	1	0.529485	1.77301
ENSMUSG00000025381	Cnpy2	1	2.2802	0.80087
ENSMUSG00000025393	Atp5b	1	30.6442	0.0716877
ENSMUSG00000025403	Shmt2	1	1.33127	0.944155
ENSMUSG00000025423	Pias2	1	3.32146	0.340148
ENSMUSG00000025428	Atp5a1	1	13.5903	0.0716747
ENSMUSG00000025439	Clns1a	1	1.04656	0.695323
ENSMUSG00000025465	Echs1	1	1.87607	0.572059
ENSMUSG00000025481	Urah	1	0.748372	1.37466
ENSMUSG00000025491	Ifitm1	1	4.1379	0.385469
ENSMUSG00000025492	Ifitm3	1	5.46168	0.354865
ENSMUSG00000025499	Hras	1	1.60816	0.532419
ENSMUSG00000025503	Taldo1	1	3.82438	0.308787
ENSMUSG00000025580	Eif4a3	1	2.1843	0.635915
ENSMUSG00000025612	Bach1	1	0.582155	1.39025
ENSMUSG00000025613	Cct8	1	4.4131	0.295835
ENSMUSG00000025651	Uqcrc1	1	3.72657	0.327073
ENSMUSG00000025742	Prps2	1	0.914704	1.2493
ENSMUSG00000025745	Hadha	1	1.69107	0.545652
ENSMUSG00000025747	Tyms	1	1.87363	0.562292
ENSMUSG00000025781	Atp5c1	1	7.42118	0.14314
ENSMUSG00000025785	Exosc7	1	0.517628	1.52268
ENSMUSG00000025794	Rpl14	1	51.7946	0.0632085
ENSMUSG00000025869	Nop16	1	0.814791	1.67182
ENSMUSG00000025871	4833439L19Rik	1	0.723722	1.03905
ENSMUSG00000025917	Cops5	1	3.24061	0.485588
ENSMUSG00000025935	Tram1	1	0.825388	1.40846
ENSMUSG00000025937	Lactb2	1	1.28303	0.712345
ENSMUSG00000025967	Eef1b2	1	24.4054	0.0480422
ENSMUSG00000025968	Ndufs1	1	0.526039	1.25671
ENSMUSG00000025980	Hspd1	1	4.53663	0.511691
ENSMUSG00000025982	Sf3b1	1	4.6433	0.321671
ENSMUSG00000025995	Wdr75	1	1.14717	0.710791
ENSMUSG00000026005	Rpe	1	0.979451	0.760215
ENSMUSG00000026020	Nop58	1	2.2954	0.532991
ENSMUSG00000026021	Sumo1	1	4.14713	0.351374
ENSMUSG00000026024	Als2	1	0.576184	2.27001
ENSMUSG00000026032	Ndufb3	1	1.36019	0.989787
ENSMUSG00000026035	Ppil3	1	0.548114	1.74656
ENSMUSG00000026074	Map4k4	1	0.536372	2.0561
ENSMUSG00000026087	Mrpl30	1	2.85378	0.53881
ENSMUSG00000026095	Asnsd1	1	0.613211	1.69603
ENSMUSG00000026134	Prim2	1	0.579724	1.70108
ENSMUSG00000026187	Xrcc5	1	1.74997	0.479359
ENSMUSG00000026193	Fn1	1	4.90468	0.534174
ENSMUSG00000026202	Tuba4a	1	0.735064	1.60014
ENSMUSG00000026209	Dnpep	1	1.79077	0.764541
ENSMUSG00000026219	Trip12	1	2.52327	0.390639
ENSMUSG00000026234	Ncl	1	6.76058	0.215336
ENSMUSG00000026238	Ptma	1	6.41834	0.510483
ENSMUSG00000026245	Farsb	1	1.46015	0.6689
ENSMUSG00000026254	Eif4e2	1	7.53465	0.173578
ENSMUSG00000026260	Ndufa10	1	1.41613	1.01462
ENSMUSG00000026276	2002-09-01	1	1.33714	0.995198
ENSMUSG00000026281	Dtymk	1	3.43021	0.448473
ENSMUSG00000026288	Inpp5d	1	2.05924	0.817075
ENSMUSG00000026353	Ubxn4	1	0.725721	1.66601
ENSMUSG00000026355	Mcm6	1	2.18582	0.513108
ENSMUSG00000026356	Dars	1	2.99331	0.341968
ENSMUSG00000026380	Tfcp2l1	1	9.08503	0.198004
ENSMUSG00000026385	Dbi	1	3.41281	0.360589
ENSMUSG00000026427	Eif2d	1	1.15106	0.699719
ENSMUSG00000026456	Cyb5r1	1	2.04756	0.399298
ENSMUSG00000026473	Glul	1	0.995906	1.42114
ENSMUSG00000026496	Parp1	1	5.66198	0.274965
ENSMUSG00000026516	Nvl	1	0.769562	1.26279
ENSMUSG00000026526	Fh1	1	1.73614	0.328937
ENSMUSG00000026558	Uck2	1	2.39839	0.338544
ENSMUSG00000026566	Mpzl1	1	0.545937	1.88729
ENSMUSG00000026615	Eprs	1	1.68195	0.716666
ENSMUSG00000026659	Dusp12	1	0.795904	1.8165
ENSMUSG00000026669	Mcm10	1	0.83691	1.29661
ENSMUSG00000026687	Aldh9a1	1	0.91404	1.58686
ENSMUSG00000026701	Prdx6	1	2.18314	0.458141
ENSMUSG00000026750	Psmb7	1	3.33713	0.252766
ENSMUSG00000026878	Rab14	1	1.01261	1.18798
ENSMUSG00000026895	Ndufa8	1	1.00672	0.863738
ENSMUSG00000026914	Psmd14	1	1.68214	0.69978
ENSMUSG00000026917	Wdr5	1	2.86082	0.519039
ENSMUSG00000026991	Pkp4	1	1.0209	0.959453
ENSMUSG00000027002	Nckap1	1	1.25965	0.907822
ENSMUSG00000027012	Dync1i2	1	1.77264	0.448377
ENSMUSG00000027018	Hat1	1	2.78606	0.293052
ENSMUSG00000027067	Ssrp1	1	1.72634	0.543283
ENSMUSG00000027076	Timm10	1	0.816205	1.07061
ENSMUSG00000027080	Med19	1	1.08304	0.799728
ENSMUSG00000027091	Zc3h15	1	2.06329	0.772259
ENSMUSG00000027108	Ola1	1	1.80044	0.715524
ENSMUSG00000027133	Nop10	1	3.83056	0.449479
ENSMUSG00000027170	Eif3m	1	3.00367	0.319828
ENSMUSG00000027180	Fbxo3	1	0.551614	1.92785
ENSMUSG00000027184	Caprin1	1	2.57834	0.391347
ENSMUSG00000027187	Cat	1	1.46194	0.968088
ENSMUSG00000027189	Trim44	1	0.518748	2.07735
ENSMUSG00000027193	Api5	1	0.735743	1.11365
ENSMUSG00000027203	Dut	1	1.66938	0.530376
ENSMUSG00000027206	Cops2	1	1.40835	0.712086
ENSMUSG00000027239	Mdk	1	1.56725	1.03157
ENSMUSG00000027244	Atg13	1	1.16057	1.16774
ENSMUSG00000027282	Mtch2	1	2.66623	0.324946
ENSMUSG00000027285	Haus2	1	0.781569	1.67475
ENSMUSG00000027288	Zfp106	1	1.4739	0.440107
ENSMUSG00000027315	Spint1	1	1.50294	0.751961
ENSMUSG00000027323	Rad51	1	0.571004	1.36925
ENSMUSG00000027327	1700037H04Rik	1	0.928084	1.03029
ENSMUSG00000027342	Pcna	1	2.65582	0.797806
ENSMUSG00000027374	Mrps5	1	1.03134	1.01382
ENSMUSG00000027404	Snrpb	1	2.58943	0.605322
ENSMUSG00000027405	Nop56	1	3.6179	0.562986
ENSMUSG00000027406	Idh3b	1	2.45169	0.511206
ENSMUSG00000027423	Snx5	1	4.59031	0.245382
ENSMUSG00000027447	Cst3	1	2.64219	0.644724
ENSMUSG00000027466	Rbck1	1	0.969722	1.24412
ENSMUSG00000027478	Dnmt3b	1	0.695342	2.00226
ENSMUSG00000027498	Cstf1	1	0.831009	1.51456
ENSMUSG00000027500	Stmn2	1	2.5202	0.801238
ENSMUSG00000027510	Rbm38	1	0.634954	1.13513
ENSMUSG00000027523	Gnas	1	1.63492	0.684059
ENSMUSG00000027547	Sall4	1	3.77116	0.264902
ENSMUSG00000027566	Psma7	1	4.57475	0.257287
ENSMUSG00000027573	Gid8	1	1.30103	1.19005
ENSMUSG00000027613	Eif6	1	2.43023	0.78156
ENSMUSG00000027630	Tbl1xr1	1	0.51472	2.31663
ENSMUSG00000027637	1110008F13Rik	1	2.31171	0.339536
ENSMUSG00000027649	Ctnnbl1	1	0.635687	1.11431
ENSMUSG00000027671	Actl6a	1	2.64918	0.387831
ENSMUSG00000027673	Ndufb5	1	5.37654	0.215369
ENSMUSG00000027679	Dnajc19	1	2.31666	0.487001
ENSMUSG00000027680	Fxr1	1	2.75961	0.355433
ENSMUSG00000027706	Sec62	1	0.672818	1.58047
ENSMUSG00000027746	Ufm1	1	0.643187	0.957872
ENSMUSG00000027774	Gfm1	1	0.567615	1.34384
ENSMUSG00000027777	Schip1	1	0.599108	1.67635
ENSMUSG00000027804	Ppid	1	1.83633	0.494836
ENSMUSG00000027828	Ssr3	1	0.9251	1.07651
ENSMUSG00000027879	Sec22b	1	0.508195	1.88938
ENSMUSG00000027905	Ddx20	1	0.699913	1.17666
ENSMUSG00000027931	Npr1	1	0.573637	1.76702
ENSMUSG00000027940	Tpm3	1	4.01077	0.409461
ENSMUSG00000027977	Ndst3	1	1.02187	1.0727
ENSMUSG00000027984	Hadh	1	2.2086	0.554636
ENSMUSG00000027998	Plrg1	1	1.49538	0.679108
ENSMUSG00000028010	Gar1	1	0.773712	1.35322
ENSMUSG00000028034	Fubp1	1	0.805791	1.37638
ENSMUSG00000028066	Pmf1	1	1.48542	0.68003
ENSMUSG00000028099	Polr3c	1	0.644577	1.39234
ENSMUSG00000028102	Pex11b	1	0.644326	2.02024
ENSMUSG00000028107	Tars2	1	0.687959	0.744411
ENSMUSG00000028138	Adh5	1	5.00766	0.246243
ENSMUSG00000028156	Eif4e	1	1.34884	1.107
ENSMUSG00000028187	Rpf1	1	0.592693	2.30898
ENSMUSG00000028211	Trp53inp1	1	2.36744	0.845594
ENSMUSG00000028221	Tmem55a	1	0.880463	1.34374
ENSMUSG00000028223	Decr1	1	0.657313	1.86936
ENSMUSG00000028234	Rps20	1	111.958	0.0503662
ENSMUSG00000028271	Gtf2b	1	0.579064	1.8416
ENSMUSG00000028334	Nans	1	1.15946	1.02606
ENSMUSG00000028367	Txn1	1	7.97851	0.226501
ENSMUSG00000028398	Tmem261	1	1.9056	0.678036
ENSMUSG00000028410	Dnaja1	1	2.30306	0.714941
ENSMUSG00000028423	Nfx1	1	1.13751	0.870178
ENSMUSG00000028426	Rad23b	1	3.20741	0.313362
ENSMUSG00000028430	Nol6	1	1.28011	0.812459
ENSMUSG00000028433	Ubap2	1	2.84745	0.415632
ENSMUSG00000028447	Dctn3	1	1.5745	0.480135
ENSMUSG00000028452	Vcp	1	1.70966	0.858664
ENSMUSG00000028455	Stoml2	1	1.66568	0.613519
ENSMUSG00000028470	Hint2	1	2.14587	0.43176
ENSMUSG00000028478	Clta	1	5.80648	0.267282
ENSMUSG00000028560	Usp1	1	0.573291	1.38954
ENSMUSG00000028609	Magoh	1	1.5767	0.646242
ENSMUSG00000028618	Tmem59	1	2.11104	0.586761
ENSMUSG00000028633	Ctps	1	1.06028	0.938888
ENSMUSG00000028636	Ppcs	1	0.680035	2.02283
ENSMUSG00000028639	Ybx1	1	3.86517	0.33696
ENSMUSG00000028645	Slc2a1	1	0.673788	1.37398
ENSMUSG00000028649	Macf1	1	1.77087	0.832506
ENSMUSG00000028656	Cap1	1	2.8524	0.433458
ENSMUSG00000028673	Fuca1	1	1.07985	0.933199
ENSMUSG00000028691	Prdx1	1	18.5142	0.237768
ENSMUSG00000028692	Akr1a1	1	3.11384	0.284419
ENSMUSG00000028693	Nasp	1	3.98872	0.328487
ENSMUSG00000028729	Ebna1bp2	1	1.53995	0.63538
ENSMUSG00000028757	Ddost	1	1.50028	0.923882
ENSMUSG00000028772	Zcchc17	1	0.57665	1.37227
ENSMUSG00000028773	Fabp3	1	9.93467	0.38768
ENSMUSG00000028788	Ptp4a2	1	2.46463	0.527863
ENSMUSG00000028792	Ak2	1	2.19522	0.263199
ENSMUSG00000028797	Tmem234	1	0.869819	1.10543
ENSMUSG00000028798	Eif3i	1	2.93042	0.510772
ENSMUSG00000028809	Srrm1	1	2.33278	0.471983
ENSMUSG00000028811	Yars	1	1.8139	0.598867
ENSMUSG00000028820	Sfpq	1	2.31125	0.76337
ENSMUSG00000028843	Sh3bgrl3	1	2.28479	0.682153
ENSMUSG00000028868	Wasf2	1	1.94304	0.493204
ENSMUSG00000028873	Cdca8	1	0.959841	1.23928
ENSMUSG00000028882	Ppp1r8	1	1.05147	0.870613
ENSMUSG00000028902	Sf3a3	1	1.53959	0.668371
ENSMUSG00000028911	Srsf4	1	0.527992	2.1322
ENSMUSG00000028932	Psmc2	1	2.61621	0.361937
ENSMUSG00000028936	Rpl22	1	37.9958	0.0516916
ENSMUSG00000028953	Abcf2	1	1.68078	0.604167
ENSMUSG00000028954	Nub1	1	0.763246	1.60564
ENSMUSG00000028955	Vamp3	1	0.662339	1.34372
ENSMUSG00000028960	Ube4b	1	0.99824	1.09056
ENSMUSG00000028961	Pgd	1	2.30984	0.6437
ENSMUSG00000028964	Park7	1	4.41182	0.237159
ENSMUSG00000028990	Lzic	1	0.627321	1.10116
ENSMUSG00000028998	Tomm7	1	8.17913	0.201404
ENSMUSG00000029003	Mad2l2	1	0.538743	1.61804
ENSMUSG00000029007	Agtrap	1	1.53642	0.706171
ENSMUSG00000029012	Orc5	1	0.722231	1.70722
ENSMUSG00000029014	Dnajc2	1	1.85718	0.826135
ENSMUSG00000029030	Tprgl	1	1.34838	0.606838
ENSMUSG00000029038	Ssu72	1	1.96515	0.506547
ENSMUSG00000029048	Rer1	1	0.781551	1.62216
ENSMUSG00000029076	Sdf4	1	1.19458	0.719721
ENSMUSG00000029103	Lrpap1	1	1.24648	1.03528
ENSMUSG00000029106	Add1	1	2.54745	0.425569
ENSMUSG00000029145	Eif2b4	1	1.14443	1.0192
ENSMUSG00000029152	Ociad1	1	1.1591	1.19577
ENSMUSG00000029169	Dhx15	1	2.13565	0.473944
ENSMUSG00000029177	Cenpa	1	0.641453	1.5478
ENSMUSG00000029203	Ube2k	1	0.815995	1.07636
ENSMUSG00000029213	Commd8	1	0.650247	1.56919
ENSMUSG00000029247	Paics	1	5.29544	0.183964
ENSMUSG00000029249	Rest	1	1.37654	1.12125
ENSMUSG00000029267	Mtf2	1	1.65693	0.946837
ENSMUSG00000029328	Hnrnpdl	1	1.60301	0.85439
ENSMUSG00000029344	Tpst2	1	0.700819	1.16823
ENSMUSG00000029363	Rfc5	1	1.37667	0.523287
ENSMUSG00000029394	Cdk2ap1	1	0.925863	1.01764
ENSMUSG00000029415	Sdad1	1	0.632642	1.873
ENSMUSG00000029430	Ran	1	7.263	0.159031
ENSMUSG00000029433	Diablo	1	0.888972	1.05967
ENSMUSG00000029447	Cct6a	1	8.35778	0.18022
ENSMUSG00000029455	Aldh2	1	3.94147	0.214415
ENSMUSG00000029462	Vps29	1	2.0432	0.713186
ENSMUSG00000029466	Anapc7	1	0.717369	1.8096
ENSMUSG00000029467	Atp2a2	1	1.68786	1.02443
ENSMUSG00000029472	Anapc5	1	1.87541	0.526758
ENSMUSG00000029512	Ulk1	1	1.58303	0.819477
ENSMUSG00000029522	Pla2g1b	1	1.23851	0.959867
ENSMUSG00000029535	Triap1	1	0.956919	1.42787
ENSMUSG00000029538	Srsf9	1	1.01427	0.923101
ENSMUSG00000029550	Sppl3	1	0.914291	1.04099
ENSMUSG00000029580	Actb	1	19.6397	0.104327
ENSMUSG00000029581	Fscn1	1	3.31683	0.345415
ENSMUSG00000029599	Ddx54	1	1.27524	0.657989
ENSMUSG00000029603	Dtx1	1	0.590517	2.18076
ENSMUSG00000029614	Rpl6	1	14.045	0.0699253
ENSMUSG00000029616	Erp29	1	0.786045	1.16662
ENSMUSG00000029621	Arpc1a	1	1.40754	0.792846
ENSMUSG00000029632	Ndufa4	1	2.91264	0.498701
ENSMUSG00000029642	Polr1d	1	2.8977	0.379071
ENSMUSG00000029649	Pomp	1	2.90495	0.643595
ENSMUSG00000029718	Pcolce	1	0.651708	1.74285
ENSMUSG00000029730	Mcm7	1	4.88715	0.365023
ENSMUSG00000029752	Asns	1	17.0073	0.247467
ENSMUSG00000029763	Exoc4	1	1.8408	0.942238
ENSMUSG00000029775	Klhdc10	1	0.622664	1.71961
ENSMUSG00000029777	Gars	1	2.91545	0.360752
ENSMUSG00000029781	Fkbp9	1	0.904064	0.825052
ENSMUSG00000029922	Mkrn1	1	4.18949	0.47408
ENSMUSG00000029993	Nfu1	1	1.02578	0.922117
ENSMUSG00000030007	Cct7	1	5.0386	0.303656
ENSMUSG00000030037	Mrpl53	1	1.17656	0.815484
ENSMUSG00000030057	Cnbp	1	5.60833	0.223904
ENSMUSG00000030058	Copg1	1	1.28027	1.12766
ENSMUSG00000030060	Hmces	1	0.836633	1.35408
ENSMUSG00000030062	Rpn1	1	0.783401	1.24662
ENSMUSG00000030079	Ruvbl1	1	1.34777	0.850652
ENSMUSG00000030082	Sec61a1	1	1.04027	1.2514
ENSMUSG00000030120	Mlf2	1	2.2201	0.433007
ENSMUSG00000030122	Ptms	1	0.600848	1.74596
ENSMUSG00000030127	Cops7a	1	1.84957	0.592605
ENSMUSG00000030189	Ybx3	1	1.25467	0.734897
ENSMUSG00000030204	Ddx47	1	0.902044	1.25272
ENSMUSG00000030224	Strap	1	1.53262	0.71415
ENSMUSG00000030232	Aebp2	1	0.526499	2.05418
ENSMUSG00000030246	Ldhb	1	8.24953	0.358217
ENSMUSG00000030309	Caprin2	1	0.712462	1.39657
ENSMUSG00000030316	Tamm41	1	0.973718	1.29856
ENSMUSG00000030335	Mrpl51	1	5.09613	0.259543
ENSMUSG00000030357	Fkbp4	1	4.59187	0.257379
ENSMUSG00000030403	Vasp	1	1.90335	0.682707
ENSMUSG00000030421	Uri1	1	0.813774	1.43634
ENSMUSG00000030423	Pop4	1	1.30492	1.20644
ENSMUSG00000030435	U2af2	1	1.23648	1.16385
ENSMUSG00000030536	Iqgap1	1	2.373	0.515487
ENSMUSG00000030588	Yif1b	1	0.639469	1.98567
ENSMUSG00000030591	Psmd8	1	2.87048	0.395802
ENSMUSG00000030595	Nfkbib	1	1.07078	1.2059
ENSMUSG00000030603	Psmc4	1	2.65244	0.331458
ENSMUSG00000030605	Mfge8	1	0.95643	1.28805
ENSMUSG00000030615	Tmem126a	1	0.7849	1.38582
ENSMUSG00000030629	Zfand6	1	0.670213	1.86976
ENSMUSG00000030647	Ndufc2	1	1.54745	0.808919
ENSMUSG00000030652	Coq7	1	0.585537	1.49346
ENSMUSG00000030654	Arl6ip1	1	2.95055	0.526265
ENSMUSG00000030672	Mylpf	1	1.60157	0.966619
ENSMUSG00000030677	Kif22	1	0.68049	1.26344
ENSMUSG00000030682	Cdipt	1	0.589863	1.52483
ENSMUSG00000030695	Aldoa	1	11.1317	0.116395
ENSMUSG00000030714	Ccdc101	1	0.614366	1.84937
ENSMUSG00000030738	Eif3c	1	2.04429	0.643363
ENSMUSG00000030741	Spns1	1	0.678907	0.953959
ENSMUSG00000030744	Rps3	1	42.8152	0.0309916
ENSMUSG00000030763	Lcmt1	1	1.29241	0.855396
ENSMUSG00000030793	Pycard	1	1.61863	0.921765
ENSMUSG00000030795	Fus	1	1.92228	0.718888
ENSMUSG00000030796	Tead2	1	1.088	1.04381
ENSMUSG00000030825	Hsd17b14	1	0.50914	1.41233
ENSMUSG00000030842	Lamtor1	1	0.899099	1.56138
ENSMUSG00000030869	Ndufab1	1	3.76303	0.253064
ENSMUSG00000030872	Gga2	1	2.96457	0.353491
ENSMUSG00000030879	Mrpl17	1	2.94528	0.308303
ENSMUSG00000030884	Uqcrc2	1	1.83539	0.682305
ENSMUSG00000030888	Rrp8	1	0.647413	1.2152
ENSMUSG00000030970	Ctbp2	1	1.33507	0.666167
ENSMUSG00000030978	Rrm1	1	1.12282	1.16034
ENSMUSG00000031004	Mki67	1	0.975901	1.42564
ENSMUSG00000031029	Eif3f	1	8.27919	0.171421
ENSMUSG00000031059	Ndufb11	1	2.02225	0.389747
ENSMUSG00000031060	Rbm10	1	0.727546	1.60037
ENSMUSG00000031068	Glrx3	1	9.05539	0.153276
ENSMUSG00000031095	Cul4b	1	2.26403	0.502207
ENSMUSG00000031167	Rbm3	1	0.527036	1.72517
ENSMUSG00000031198	Fundc2	1	0.678874	1.00962
ENSMUSG00000031207	Msn	1	2.16396	0.495677
ENSMUSG00000031221	Igbp1	1	1.48877	0.757589
ENSMUSG00000031231	Cox7b	1	10.1868	0.182417
ENSMUSG00000031299	Pdha1	1	3.97163	0.428278
ENSMUSG00000031320	Rps4x	1	46.1039	0.0672364
ENSMUSG00000031328	Flna	1	1.53479	0.532613
ENSMUSG00000031386	Hcfc1	1	1.31607	1.10959
ENSMUSG00000031447	Lamp1	1	5.58031	0.286656
ENSMUSG00000031458	Coprs	1	1.22854	1.03819
ENSMUSG00000031490	Eif4ebp1	1	7.57422	0.211259
ENSMUSG00000031529	Tnks	1	0.599401	1.52324
ENSMUSG00000031532	Tmem66	1	0.505195	1.84801
ENSMUSG00000031578	Mak16	1	1.05885	1.0511
ENSMUSG00000031585	Gtf2e2	1	1.20436	1.20322
ENSMUSG00000031591	Asah1	1	2.15437	0.287965
ENSMUSG00000031622	Sin3b	1	1.50757	0.656975
ENSMUSG00000031633	Slc25a4	1	4.70041	0.375543
ENSMUSG00000031660	Brd7	1	0.514444	1.78645
ENSMUSG00000031672	Got2	1	2.38029	0.260755
ENSMUSG00000031697	Orc6	1	0.559173	2.0034
ENSMUSG00000031711	Zfp330	1	0.704482	1.06265
ENSMUSG00000031715	Smarca5	1	1.49077	0.502612
ENSMUSG00000031731	Ap1g1	1	0.530632	2.15027
ENSMUSG00000031762	Mt2	1	31.004	0.144508
ENSMUSG00000031765	Mt1	1	63.2001	0.116277
ENSMUSG00000031774	Fam192a	1	0.711906	1.32969
ENSMUSG00000031783	Polr2c	1	1.85298	0.508056
ENSMUSG00000031812	Map1lc3b	1	2.3068	0.494533
ENSMUSG00000031813	Mvb12a	1	0.614745	1.47512
ENSMUSG00000031818	Cox4i1	1	10.2555	0.159759
ENSMUSG00000031819	Emc8	1	1.23144	0.496138
ENSMUSG00000031826	Usp10	1	0.753863	1.10224
ENSMUSG00000031835	Mbtps1	1	0.697366	1.31109
ENSMUSG00000031839	Hsbp1	1	2.16514	0.595135
ENSMUSG00000031843	Mphosph6	1	0.75064	1.41404
ENSMUSG00000031848	Lsm4	1	2.87002	0.450122
ENSMUSG00000031858	Mau2	1	1.37249	0.454723
ENSMUSG00000031879	Fam96b	1	0.787515	0.862475
ENSMUSG00000031902	Nfatc3	1	0.712476	1.47692
ENSMUSG00000031917	Nip7	1	2.13558	0.528725
ENSMUSG00000031924	Cyb5b	1	1.45718	0.916211
ENSMUSG00000031948	Kars	1	1.49215	0.500491
ENSMUSG00000031960	Aars	1	3.8551	0.364513
ENSMUSG00000031967	Afg3l1	1	0.752039	1.61533
ENSMUSG00000031984	2810004N23Rik	1	1.11745	1.05178
ENSMUSG00000031996	Aplp2	1	2.0476	0.752299
ENSMUSG00000032026	Rexo2	1	1.17396	1.0195
ENSMUSG00000032113	Chek1	1	0.542092	1.25647
ENSMUSG00000032126	Hmbs	1	1.01445	0.960972
ENSMUSG00000032171	Pin1	1	2.51887	0.636105
ENSMUSG00000032187	Smarca4	1	1.14987	1.1806
ENSMUSG00000032199	Polr2m	1	0.972259	1.17125
ENSMUSG00000032215	Rsl24d1	1	1.68733	0.497656
ENSMUSG00000032216	Nedd4	1	3.59559	0.339829
ENSMUSG00000032288	Imp3	1	2.30137	0.661538
ENSMUSG00000032293	Ireb2	1	0.676088	1.8497
ENSMUSG00000032294	Pkm	1	16.3967	0.119191
ENSMUSG00000032299	Commd4	1	2.68087	0.407447
ENSMUSG00000032301	Psma4	1	0.959059	0.87039
ENSMUSG00000032309	Fbxo22	1	1.6423	0.648785
ENSMUSG00000032330	Cox7a2	1	12.3643	0.124
ENSMUSG00000032346	Ooep	1	0.824455	1.74326
ENSMUSG00000032348	Gsta4	1	15.897	0.0859514
ENSMUSG00000032366	Tpm1	1	1.04634	1.39116
ENSMUSG00000032383	Ppib	1	1.23084	0.580217
ENSMUSG00000032387	Rbpms2	1	8.74228	0.34374
ENSMUSG00000032388	Spg21	1	1.38707	0.605856
ENSMUSG00000032398	Snapc5	1	0.815488	0.771869
ENSMUSG00000032399	Rpl4	1	64.4589	0.058769
ENSMUSG00000032400	Zwilch	1	0.553999	1.44785
ENSMUSG00000032407	U2surp	1	0.691274	1.22371
ENSMUSG00000032435	Dync1li1	1	1.44598	0.678332
ENSMUSG00000032437	Stt3b	1	1.32583	0.418001
ENSMUSG00000032478	Nme6	1	0.554527	1.59587
ENSMUSG00000032479	Map4	1	1.57424	0.750576
ENSMUSG00000032480	Dhx30	1	0.889563	1.50544
ENSMUSG00000032481	Smarcc1	1	1.46286	0.948218
ENSMUSG00000032494	Tdgf1	1	5.15989	0.441022
ENSMUSG00000032518	Rpsa	1	69.7787	0.0228383
ENSMUSG00000032526	Deb1	1	0.546509	1.87412
ENSMUSG00000032555	Topbp1	1	0.858481	0.851035
ENSMUSG00000032579	Hemk1	1	0.523442	2.03156
ENSMUSG00000032604	Qars	1	4.82087	0.171376
ENSMUSG00000032637	Atxn2l	1	1.78911	0.849116
ENSMUSG00000032712	2810474O19Rik	1	0.830339	1.51551
ENSMUSG00000032803	Cdv3	1	1.70836	0.499977
ENSMUSG00000032867	Fbxw8	1	0.579573	1.66619
ENSMUSG00000032959	Pebp1	1	7.89035	0.141488
ENSMUSG00000032966	Fkbp1a	1	4.07846	0.373612
ENSMUSG00000032977	Fam207a	1	0.506718	1.92951
ENSMUSG00000033020	Polr2f	1	5.04951	0.205787
ENSMUSG00000033047	Eif3l	1	3.16611	0.341373
ENSMUSG00000033099	Nol12	1	1.0226	1.32862
ENSMUSG00000033106	Slc7a6os	1	0.693592	1.269
ENSMUSG00000033166	Dis3	1	0.692895	1.68929
ENSMUSG00000033228	Scaf11	1	0.75373	1.17735
ENSMUSG00000033307	Mif	1	19.9496	0.107083
ENSMUSG00000033423	Eri3	1	0.743514	1.0029
ENSMUSG00000033434	Gtpbp6	1	0.552338	1.2203
ENSMUSG00000033475	Tomm6	1	6.69715	0.222177
ENSMUSG00000033543	Gtf2a2	1	1.01271	1.40307
ENSMUSG00000033554	Dph5	1	0.543755	2.06589
ENSMUSG00000033685	Ucp2	1	1.60631	0.53285
ENSMUSG00000033701	Acbd6	1	1.24314	0.740459
ENSMUSG00000033735	Spr	1	2.21557	0.324246
ENSMUSG00000033751	Gadd45gip1	1	0.68532	1.15606
ENSMUSG00000033845	Mrpl15	1	3.19488	0.257105
ENSMUSG00000033916	Chmp2a	1	3.87254	0.391994
ENSMUSG00000033918	Parl	1	0.985429	0.90218
ENSMUSG00000033938	Ndufb7	1	3.25976	0.3027
ENSMUSG00000033940	Brk1	1	2.20586	0.532063
ENSMUSG00000033970	Rfc3	1	0.905618	1.34187
ENSMUSG00000034022	Cpsf1	1	1.0207	1.20065
ENSMUSG00000034024	Cct2	1	3.7133	0.545682
ENSMUSG00000034088	Hdlbp	1	2.18719	0.344728
ENSMUSG00000034165	Ccnd3	1	3.60725	0.349695
ENSMUSG00000034203	Chchd4	1	1.8227	0.560226
ENSMUSG00000034211	Mrps17	1	1.23165	0.683631
ENSMUSG00000034259	Exosc4	1	1.08888	0.881568
ENSMUSG00000034269	Setd5	1	1.05812	0.806443
ENSMUSG00000034274	Thoc5	1	0.533123	1.97742
ENSMUSG00000034290	Nek9	1	1.17311	1.04245
ENSMUSG00000034345	Gtf2h5	1	1.05494	0.700724
ENSMUSG00000034349	Smc4	1	0.663514	1.97487
ENSMUSG00000034424	Gcsh	1	2.06189	0.439639
ENSMUSG00000034432	Cops8	1	0.658994	1.7597
ENSMUSG00000034544	Rsrc1	1	0.663428	1.16206
ENSMUSG00000034566	Atp5h	1	7.3656	0.228924
ENSMUSG00000034602	Mon2	1	0.559096	2.14231
ENSMUSG00000034708	Grn	1	2.84848	0.291574
ENSMUSG00000034807	Colgalt1	1	1.15212	1.30301
ENSMUSG00000034820	Cpsf7	1	0.510402	2.19291
ENSMUSG00000034868	Myl12b	1	3.74286	0.350727
ENSMUSG00000034880	Mrpl34	1	1.35231	0.82416
ENSMUSG00000034892	Rps29	1	0.901243	1.30758
ENSMUSG00000034926	Dhcr24	1	1.24532	1.14688
ENSMUSG00000034930	Rtkn	1	0.772308	1.23496
ENSMUSG00000034932	Mrpl54	1	1.33252	0.946963
ENSMUSG00000034993	Vat1	1	1.72182	0.377764
ENSMUSG00000034994	Eef2	1	19.8301	0.076046
ENSMUSG00000035027	Map2k2	1	0.968758	0.94211
ENSMUSG00000035048	Anapc13	1	1.95639	0.637761
ENSMUSG00000035215	Lsm7	1	1.74044	0.597667
ENSMUSG00000035227	Spcs2	1	0.508513	1.78761
ENSMUSG00000035242	Oaz1	1	5.65903	0.173016
ENSMUSG00000035297	Cops4	1	2.02631	0.648552
ENSMUSG00000035325	Sec31a	1	1.26746	0.903473
ENSMUSG00000035376	Ptplb	1	0.709551	1.37553
ENSMUSG00000035469	Rcbtb1	1	0.8966	1.49492
ENSMUSG00000035478	Mbd3	1	0.922146	0.877405
ENSMUSG00000035505	Cox18	1	0.532645	2.12097
ENSMUSG00000035530	Eif1	1	3.50142	0.553521
ENSMUSG00000035637	Grhpr	1	0.882092	1.33101
ENSMUSG00000035674	Ndufa3	1	4.66913	0.221472
ENSMUSG00000035726	Supt16	1	0.611927	1.11004
ENSMUSG00000035754	Wdr18	1	0.703307	1.44657
ENSMUSG00000035772	Mrps2	1	0.946166	1.33416
ENSMUSG00000035885	Cox8a	1	6.90317	0.164708
ENSMUSG00000035953	Tmem55b	1	1.41839	0.743247
ENSMUSG00000035960	Apex1	1	3.35758	0.28147
ENSMUSG00000036114	Rpp25l	1	0.619581	1.48029
ENSMUSG00000036180	Gatad2a	1	4.04306	0.288641
ENSMUSG00000036197	Gxylt1	1	0.588876	1.42704
ENSMUSG00000036199	Ndufa13	1	3.99608	0.264988
ENSMUSG00000036202	Rif1	1	2.33753	0.696965
ENSMUSG00000036299	BC031181	1	0.882074	1.48744
ENSMUSG00000036309	Skp1a	1	3.25863	0.512004
ENSMUSG00000036323	Srp72	1	1.77964	0.774461
ENSMUSG00000036371	Serbp1	1	6.03512	0.251213
ENSMUSG00000036372	Tmem258	1	2.27463	0.595582
ENSMUSG00000036427	Gpi1	1	5.91359	0.200424
ENSMUSG00000036513	Commd2	1	0.750069	1.03148
ENSMUSG00000036751	Cox6b1	1	8.17197	0.162709
ENSMUSG00000036752	Tubb4b	1	4.84925	0.37485
ENSMUSG00000036777	Anln	1	0.623742	1.46716
ENSMUSG00000036781	Rps27l	1	6.5759	0.500619
ENSMUSG00000036782	Klhl13	1	1.25453	0.796145
ENSMUSG00000036820	Amdhd2	1	1.57675	0.531754
ENSMUSG00000036860	Mrpl55	1	1.18351	1.00091
ENSMUSG00000036940	Kdm1a	1	1.06213	0.830349
ENSMUSG00000036977	Anapc10	1	0.547981	2.20969
ENSMUSG00000036986	Pml	1	2.14248	0.696489
ENSMUSG00000036992	Nxt1	1	0.667804	1.91194
ENSMUSG00000037058	Paip2	1	1.52139	0.655383
ENSMUSG00000037089	Slc35b2	1	0.669318	1.88871
ENSMUSG00000037152	Ndufc1	1	4.85505	0.234035
ENSMUSG00000037197	Rbm17	1	2.11094	0.647295
ENSMUSG00000037275	Gemin5	1	0.581504	1.52923
ENSMUSG00000037313	Tacc3	1	0.756828	1.29086
ENSMUSG00000037361	0610009D07Rik	1	1.61921	0.452194
ENSMUSG00000037487	Ubr5	1	3.50553	0.322286
ENSMUSG00000037531	Mrpl47	1	1.05667	0.938165
ENSMUSG00000037563	Rps16	1	6.22806	0.224519
ENSMUSG00000037601	Nme1	1	6.90902	0.125385
ENSMUSG00000037608	Bclaf1	1	1.29942	0.645075
ENSMUSG00000037624	Kcnk2	1	2.02061	0.365553
ENSMUSG00000037706	Cd81	1	2.97003	0.643586
ENSMUSG00000037740	Mrps26	1	1.03275	1.45724
ENSMUSG00000037742	Eef1a1	1	35.4124	0.240274
ENSMUSG00000037805	Rpl10a	1	1.6805	0.480821
ENSMUSG00000037851	Iars	1	0.68079	1.91671
ENSMUSG00000037857	Nufip2	1	0.676807	1.58731
ENSMUSG00000037894	H2afz	1	9.8761	0.240396
ENSMUSG00000037935	Smarce1	1	0.643237	2.01018
ENSMUSG00000037936	Scarb1	1	0.596534	1.87564
ENSMUSG00000038000	Acd	1	0.538363	1.58325
ENSMUSG00000038005	2700029M09Rik	1	0.74733	1.2321
ENSMUSG00000038274	Fau	1	5.42355	0.244059
ENSMUSG00000038279	Nop2	1	1.70133	0.858325
ENSMUSG00000038299	Wdr36	1	0.795921	1.19097
ENSMUSG00000038374	Rbm8a	1	3.85986	0.318221
ENSMUSG00000038388	Mpp6	1	1.93525	0.310358
ENSMUSG00000038462	Uqcrfs1	1	1.21386	1.05201
ENSMUSG00000038503	Mesdc2	1	0.730216	1.30573
ENSMUSG00000038510	Rpf2	1	1.11854	0.667677
ENSMUSG00000038612	Mcl1	1	5.61913	0.330045
ENSMUSG00000038615	Nfe2l1	1	0.681406	1.48178
ENSMUSG00000038619	Ensa	1	1.0446	1.34344
ENSMUSG00000038644	Pold1	1	0.697449	1.15883
ENSMUSG00000038650	Rnh1	1	2.19239	0.557997
ENSMUSG00000038690	Atp5j2	1	8.46663	0.151578
ENSMUSG00000038712	Fam63a	1	1.58849	0.685042
ENSMUSG00000038722	Bud31	1	2.1519	0.57987
ENSMUSG00000038733	Wdr26	1	1.07907	1.09162
ENSMUSG00000038803	Ost4	1	2.53187	0.237272
ENSMUSG00000038806	Sde2	1	0.831961	1.30628
ENSMUSG00000038845	Phb	1	2.20752	0.598537
ENSMUSG00000038848	Ythdf1	1	1.80146	0.374952
ENSMUSG00000038880	Mrps34	1	0.987198	0.990654
ENSMUSG00000038900	Rpl12	1	2.93319	0.357124
ENSMUSG00000038909	Kat7	1	4.08488	0.207702
ENSMUSG00000038965	Ube2l3	1	0.672948	1.564
ENSMUSG00000038975	Rabggtb	1	1.59443	0.968858
ENSMUSG00000039001	Rps21	1	24.5791	0.152342
ENSMUSG00000039016	Timm8b	1	3.84115	0.187354
ENSMUSG00000039041	Adrm1	1	0.944683	0.926751
ENSMUSG00000039067	Psmd7	1	1.03553	1.13192
ENSMUSG00000039105	Atp6v1g1	1	3.45917	0.398439
ENSMUSG00000039108	Lsm14b	1	0.680192	1.78334
ENSMUSG00000039176	Polg	1	0.562318	1.68899
ENSMUSG00000039183	Nubp2	1	1.13043	1.28789
ENSMUSG00000039191	Rbpj	1	1.7361	0.713782
ENSMUSG00000039221	Rpl22l1	1	4.59839	0.354503
ENSMUSG00000039262	Prrc2b	1	3.658	0.405936
ENSMUSG00000039515	Ppp2r4	1	0.820758	1.22957
ENSMUSG00000039568	Ubald1	1	0.518053	1.30086
ENSMUSG00000039615	Stub1	1	1.70189	0.75013
ENSMUSG00000039630	Hnrnpu	1	3.58091	0.259138
ENSMUSG00000039640	Mrpl12	1	1.74007	0.93706
ENSMUSG00000039671	Zmynd8	1	1.24145	0.888244
ENSMUSG00000039678	Tbc1d13	1	0.706785	1.30599
ENSMUSG00000039682	Lap3	1	5.26478	0.28403
ENSMUSG00000039735	Fnbp1l	1	0.667841	1.9991
ENSMUSG00000039771	Polr2j	1	1.53598	0.920931
ENSMUSG00000040034	Nup43	1	1.38461	0.98918
ENSMUSG00000040048	Ndufb10	1	1.32415	0.684021
ENSMUSG00000040112	Mrps35	1	0.850032	1.23088
ENSMUSG00000040225	Prrc2c	1	1.18089	1.0102
ENSMUSG00000040234	Tm7sf3	1	0.934975	1.29832
ENSMUSG00000040282	BC052040	1	0.772845	1.54758
ENSMUSG00000040354	Mars	1	2.55426	0.341041
ENSMUSG00000040367	Lrrd1	1	1.06982	0.870789
ENSMUSG00000040459	Arglu1	1	1.88019	0.900446
ENSMUSG00000040463	Mybbp1a	1	3.75846	0.242442
ENSMUSG00000040481	Bptf	1	0.563545	2.35939
ENSMUSG00000040532	Abhd11	1	1.09263	1.16597
ENSMUSG00000040564	Apoc1	1	4.41777	0.444895
ENSMUSG00000040651	D14Abb1e	1	1.00243	1.1104
ENSMUSG00000040658	Dnph1	1	1.1419	1.05306
ENSMUSG00000040667	Nup88	1	1.03011	1.22551
ENSMUSG00000040669	Phc1	1	2.54022	0.509411
ENSMUSG00000040681	Hmgn1	1	6.80581	0.190402
ENSMUSG00000040731	Eif4h	1	2.77381	0.31193
ENSMUSG00000040746	Rnf167	1	0.572859	1.24058
ENSMUSG00000040767	Snrnp25	1	0.595262	1.31287
ENSMUSG00000040771	Oard1	1	0.872458	1.21321
ENSMUSG00000040785	Ttc3	1	0.794283	1.40852
ENSMUSG00000040824	Snrpd2	1	5.46241	0.157471
ENSMUSG00000040888	Gfer	1	1.43317	0.782443
ENSMUSG00000040945	Rcc2	1	4.46588	0.209082
ENSMUSG00000040952	Rps19	1	28.8171	0.0836556
ENSMUSG00000041057	Wdr43	1	1.70595	0.661291
ENSMUSG00000041084	Ostc	1	0.693189	1.74882
ENSMUSG00000041126	H2afv	1	4.14293	0.348796
ENSMUSG00000041133	Smc1a	1	0.737529	1.30816
ENSMUSG00000041203	2310036O22Rik	1	1.26212	0.624021
ENSMUSG00000041278	Ttc1	1	0.835399	0.904959
ENSMUSG00000041355	Ssr2	1	4.33354	0.337401
ENSMUSG00000041408	Wapal	1	1.14872	1.10549
ENSMUSG00000041431	Ccnb1	1	1.38059	1.09219
ENSMUSG00000041453	Rpl21	1	25.5373	0.100841
ENSMUSG00000041459	Tardbp	1	2.57024	0.697777
ENSMUSG00000041506	Rrp9	1	0.757885	1.26196
ENSMUSG00000041560	Gltscr2	1	4.46186	0.120633
ENSMUSG00000041571	Sepw1	1	5.48152	0.26014
ENSMUSG00000041697	Cox6a1	1	13.8199	0.108506
ENSMUSG00000041736	Tspo	1	0.959365	1.0259
ENSMUSG00000041769	Ppp2r2d	1	1.76753	0.699327
ENSMUSG00000041840	Haus1	1	1.61039	0.825235
ENSMUSG00000041841	Rpl37	1	50.0249	0.1069
ENSMUSG00000041859	Mcm3	1	2.5485	0.590241
ENSMUSG00000041879	Ipo9	1	0.848836	1.35141
ENSMUSG00000041881	Ndufa7	1	7.00869	0.222641
ENSMUSG00000041959	S100a10	1	1.7678	0.877219
ENSMUSG00000042032	Mat2b	1	0.504455	2.54401
ENSMUSG00000042043	Tbca	1	1.12655	0.67135
ENSMUSG00000042111	Ccdc115	1	0.642589	1.5247
ENSMUSG00000042207	Kdm5b	1	2.403	0.741919
ENSMUSG00000042354	Gnl3	1	2.16116	0.589071
ENSMUSG00000042367	Gjb3	1	1.87668	0.732442
ENSMUSG00000042380	Smim12	1	0.727104	1.16987
ENSMUSG00000042388	Dlgap3	1	0.87717	1.4791
ENSMUSG00000042462	Dctpp1	1	1.91201	0.629704
ENSMUSG00000042520	Ubap2l	1	1.96477	0.732679
ENSMUSG00000042541	Shfm1	1	2.30696	0.660973
ENSMUSG00000042590	Ipo11	1	1.07096	0.942593
ENSMUSG00000042606	Hirip3	1	1.02824	1.29592
ENSMUSG00000042626	Shc1	1	0.796056	1.19808
ENSMUSG00000042729	Wdr74	1	1.20604	0.713405
ENSMUSG00000042737	Dpm3	1	0.713219	1.32424
ENSMUSG00000043004	Gng2	1	0.506128	1.88617
ENSMUSG00000043091	Tuba1c	1	3.26074	0.668583
ENSMUSG00000043252	Tmem64	1	0.573487	2.32694
ENSMUSG00000043716	Rpl7	1	1.32491	1.02416
ENSMUSG00000043866	Taf10	1	1.65702	0.660156
ENSMUSG00000044600	Smim7	1	1.15667	0.638411
ENSMUSG00000044627	Swi5	1	2.85584	0.384912
ENSMUSG00000044709	Gemin7	1	0.675071	1.13986
ENSMUSG00000044783	Hjurp	1	1.01762	1.15472
ENSMUSG00000044894	Uqcrq	1	10.0387	0.151033
ENSMUSG00000045128	Rpl18a	1	40.7268	0.071821
ENSMUSG00000045136	Tubb2b	1	2.01312	0.683933
ENSMUSG00000045294	Insig1	1	1.36336	0.716399
ENSMUSG00000045302	Preb	1	0.856215	1.08926
ENSMUSG00000045350	Fam186a	1	3.86103	0.45801
ENSMUSG00000045435	Tmem60	1	0.807044	1.59556
ENSMUSG00000045503	Sys1	1	0.606132	1.65029
ENSMUSG00000045594	Glb1	1	0.870157	1.12159
ENSMUSG00000045690	Wdr89	1	2.88244	0.348596
ENSMUSG00000045962	Wnk1	1	2.45804	0.506335
ENSMUSG00000045969	Ing1	1	0.626672	1.32467
ENSMUSG00000045983	Eif4g1	1	1.31012	0.646493
ENSMUSG00000046330	Rpl37a	1	18.5044	0.0872797
ENSMUSG00000046364	Rpl27a	1	16.7253	0.102055
ENSMUSG00000046432	Ngfrap1	1	4.27962	0.339373
ENSMUSG00000046434	Hnrnpa1	1	2.20265	0.48071
ENSMUSG00000046516	Cox17	1	2.36615	0.505697
ENSMUSG00000046707	Csnk2a2	1	0.525516	1.92471
ENSMUSG00000046722	Cdc42se1	1	0.862467	0.863152
ENSMUSG00000047139	Cd24a	1	0.915721	1.1822
ENSMUSG00000047146	Tet1	1	1.43788	0.933627
ENSMUSG00000047187	Rab2a	1	1.50447	0.747449
ENSMUSG00000047215	Rpl9	1	2.5814	0.473226
ENSMUSG00000047407	Tgif1	1	1.11665	0.942601
ENSMUSG00000047459	Dynlrb1	1	1.81583	0.651574
ENSMUSG00000047547	Cltb	1	1.03749	1.38521
ENSMUSG00000047635	2810006K23Rik	1	0.543196	1.93259
ENSMUSG00000047675	Rps8	1	59.7019	0.0301825
ENSMUSG00000047676	Rpsa-ps10	1	0.587394	2.08286
ENSMUSG00000047721	Bola2	1	2.86993	0.408003
ENSMUSG00000047731	Wbp1l	1	0.688254	1.91607
ENSMUSG00000047843	Bri3	1	0.590924	2.00922
ENSMUSG00000047945	Marcksl1	1	2.54645	0.451041
ENSMUSG00000047965	Rpl9-ps7	1	1.1457	1.00632
ENSMUSG00000048007	Timm8a1	1	0.98902	1.43099
ENSMUSG00000048076	Arf1	1	2.02966	0.537418
ENSMUSG00000048799	Cep120	1	0.951031	1.2293
ENSMUSG00000049091	Sephs2	1	0.709294	1.63913
ENSMUSG00000049422	Chchd10	1	20.4328	0.0781933
ENSMUSG00000049751	Rpl36al	1	13.6032	0.0976014
ENSMUSG00000049760	2410015M20Rik	1	2.27906	0.475007
ENSMUSG00000049775	Tmsb4x	1	2.52689	0.715682
ENSMUSG00000049881	2810025M15Rik	1	1.04027	1.20835
ENSMUSG00000049932	H2afx	1	2.62378	0.728307
ENSMUSG00000049960	Mrps16	1	2.48322	0.439192
ENSMUSG00000050017	Pitpnb	1	1.57908	0.58745
ENSMUSG00000050071	Bex1	1	3.10109	0.637334
ENSMUSG00000050188	Lsm10	1	0.566805	2.00949
ENSMUSG00000050335	Lgals3	1	0.6375	2.00111
ENSMUSG00000050390	C77080	1	1.2666	0.659074
ENSMUSG00000050565	Tor1aip2	1	2.2526	0.557535
ENSMUSG00000050608	Minos1	1	4.05227	0.325081
ENSMUSG00000050628	Ubald2	1	3.35643	0.26402
ENSMUSG00000050856	Atp5k	1	6.9873	0.151981
ENSMUSG00000050917	Fgf4	1	2.19911	0.531511
ENSMUSG00000051154	Commd3	1	1.02477	0.716983
ENSMUSG00000051223	Bzw1	1	2.42435	0.498601
ENSMUSG00000051234	Rnf7	1	2.81829	0.337775
ENSMUSG00000051256	Jagn1	1	0.706295	1.54415
ENSMUSG00000051316	Taf7	1	0.800037	0.68084
ENSMUSG00000051355	Commd1	1	1.07589	0.765858
ENSMUSG00000051391	Ywhag	1	5.00563	0.275902
ENSMUSG00000051396	Hspa14	1	1.12514	0.838479
ENSMUSG00000051518	Rps19bp1	1	1.45167	0.476535
ENSMUSG00000051579	Tceal8	1	1.31292	0.763369
ENSMUSG00000051695	Pcbp1	1	2.53065	0.555641
ENSMUSG00000051768	Xrcc1	1	1.0559	0.877741
ENSMUSG00000051811	Cox6b2	1	3.90947	0.378775
ENSMUSG00000051853	Arf3	1	2.2976	0.732971
ENSMUSG00000052139	Bre	1	0.632593	1.86855
ENSMUSG00000052146	Rps10	1	25.9455	0.102999
ENSMUSG00000052337	Immt	1	3.03053	0.488662
ENSMUSG00000052397	Ezr	1	3.81661	0.340162
ENSMUSG00000052456	Asna1	1	2.64195	0.54693
ENSMUSG00000052459	Atp6v1a	1	2.19533	0.611246
ENSMUSG00000052488	Cherp	1	1.0283	0.760473
ENSMUSG00000052681	Rap1b	1	1.41018	0.578737
ENSMUSG00000052698	Tln2	1	0.656886	1.41229
ENSMUSG00000052738	Suclg1	1	1.42186	0.761464
ENSMUSG00000052833	Sae1	1	1.07597	1.10051
ENSMUSG00000052997	Uba2	1	1.85924	0.750071
ENSMUSG00000053062	Jam2	1	4.67213	0.513369
ENSMUSG00000053110	Yap1	1	0.677971	1.71139
ENSMUSG00000053175	Bcl3	1	0.586872	2.04448
ENSMUSG00000053317	Sec61b	1	1.61882	0.597298
ENSMUSG00000053411	Cbx7	1	0.937413	1.59013
ENSMUSG00000053442	4930597O21Rik	1	7.78434	0.172279
ENSMUSG00000053453	Thoc7	1	0.66614	1.29919
ENSMUSG00000053565	Eif3k	1	11.8459	0.135391
ENSMUSG00000053768	Chchd3	1	0.98162	1.02109
ENSMUSG00000053838	Nudcd3	1	0.691892	1.7155
ENSMUSG00000053898	Ech1	1	1.27142	0.547281
ENSMUSG00000053907	Mat2a	1	2.2895	0.576869
ENSMUSG00000054309	Cpsf3	1	1.82491	0.598355
ENSMUSG00000054405	Dnajc8	1	3.14558	0.246538
ENSMUSG00000054428	Atpif1	1	9.73453	0.138406
ENSMUSG00000054452	Aes	1	2.0442	0.403416
ENSMUSG00000054717	Hmgb2	1	0.799236	1.61033
ENSMUSG00000054766	Set	1	6.02032	0.161741
ENSMUSG00000055065	Ddx17	1	1.91953	0.444179
ENSMUSG00000055148	Klf2	1	4.13992	0.313959
ENSMUSG00000055239	Kcmf1	1	1.29245	0.562025
ENSMUSG00000055302	Mrfap1	1	4.91695	0.334844
ENSMUSG00000055436	Srsf11	1	1.73718	0.628247
ENSMUSG00000055491	Pprc1	1	0.73303	1.56753
ENSMUSG00000055531	Cpsf6	1	1.23724	1.00112
ENSMUSG00000055553	Kxd1	1	35.8514	0.0568516
ENSMUSG00000055681	Cope	1	1.36539	0.616438
ENSMUSG00000055762	Eef1d	1	2.5126	0.317097
ENSMUSG00000055799	Tcf7l1	1	1.51063	0.672664
ENSMUSG00000055839	Tceb2	1	11.2652	0.145063
ENSMUSG00000055850	Rnf181	1	4.58704	0.443528
ENSMUSG00000056076	Eif3b	1	2.90305	0.428464
ENSMUSG00000056201	Cfl1	1	10.0998	0.139102
ENSMUSG00000056671	Prelid2	1	0.524304	2.33998
ENSMUSG00000056851	Pcbp2	1	3.0572	0.378419
ENSMUSG00000056999	Ide	1	0.79768	1.29486
ENSMUSG00000057113	Npm1	1	33.6322	0.0764159
ENSMUSG00000057177	Gsk3a	1	1.21653	0.963125
ENSMUSG00000057236	Rbbp4	1	4.40725	0.483153
ENSMUSG00000057278	Snrpg	1	14.3259	0.106473
ENSMUSG00000057322	Rpl38	1	8.64444	0.238222
ENSMUSG00000057388	Mrpl18	1	2.24733	0.631985
ENSMUSG00000057421	Las1l	1	1.0053	1.31344
ENSMUSG00000057554	Lgals8	1	0.846819	1.17573
ENSMUSG00000057572	Zbtb8os	1	1.14361	0.69683
ENSMUSG00000057666	Gapdh	1	9.65386	0.232234
ENSMUSG00000057738	Sptan1	1	2.1885	0.52296
ENSMUSG00000057841	Rpl32	1	103.576	0.0591276
ENSMUSG00000057863	Rpl36	1	22.5421	0.144564
ENSMUSG00000057963	Itpk1	1	1.42024	0.923896
ENSMUSG00000058006	Mdn1	1	0.619016	2.10007
ENSMUSG00000058013	2011-09-01	1	1.46806	0.552617
ENSMUSG00000058267	Mrps14	1	1.07179	0.983802
ENSMUSG00000058355	Abce1	1	0.793193	1.42823
ENSMUSG00000058407	Txndc9	1	1.5681	0.767337
ENSMUSG00000058440	Nrf1	1	0.557575	1.98262
ENSMUSG00000058446	Znrf2	1	1.00575	0.88988
ENSMUSG00000058546	Rpl23a	1	1.66255	0.874217
ENSMUSG00000058550	Dppa4	1	0.627746	1.79278
ENSMUSG00000058558	Rpl5	1	4.46946	0.399296
ENSMUSG00000058600	Rpl30	1	0.906775	1.49712
ENSMUSG00000058638	Zfp110	1	0.770055	1.24715
ENSMUSG00000058655	Eif4b	1	3.06655	0.445412
ENSMUSG00000058799	Nap1l1	1	4.81597	0.275445
ENSMUSG00000059005	Hnrnpa3	1	0.74755	1.21198
ENSMUSG00000059070	Rpl18	1	28.4933	0.0412708
ENSMUSG00000059119	Nap1l4	1	1.09523	1.39008
ENSMUSG00000059252	Tpt1-ps5	1	1.34393	0.797817
ENSMUSG00000059278	Lsmd1	1	2.96957	0.415369
ENSMUSG00000059291	Rpl11	1	1.43786	0.856802
ENSMUSG00000059518	Znhit1	1	0.501445	2.30539
ENSMUSG00000059534	Uqcr10	1	7.81527	0.122609
ENSMUSG00000059552	Trp53	1	2.38498	0.476546
ENSMUSG00000059586	Nsmce2	1	1.22157	1.06011
ENSMUSG00000059734	Ndufs8	1	2.52133	0.311299
ENSMUSG00000059743	Fdps	1	2.13987	0.891761
ENSMUSG00000059751	Rps3a3	1	8.0453	0.199159
ENSMUSG00000059775	Rps26-ps1	1	0.871191	0.952548
ENSMUSG00000059796	Eif4a1	1	12.3511	0.0632947
ENSMUSG00000059851	Suv420h2	1	0.586104	1.72829
ENSMUSG00000059920	4930453N24Rik	1	0.729563	1.73065
ENSMUSG00000060036	Rpl3	1	1.09098	1.09808
ENSMUSG00000060098	Prmt7	1	1.10263	1.04387
ENSMUSG00000060126	Tpt1	1	1.67702	0.648651
ENSMUSG00000060147	Serpinb6a	1	1.62438	0.698427
ENSMUSG00000060152	Pop5	1	1.42556	0.824793
ENSMUSG00000060279	Ap2a1	1	1.32501	0.599132
ENSMUSG00000060288	Ppih	1	1.71866	0.683341
ENSMUSG00000060373	Hnrnpc	1	4.94451	0.252014
ENSMUSG00000060377	Rpl36a-ps1	1	1.61019	0.649457
ENSMUSG00000060419	Rps16-ps2	1	1.20058	1.17064
ENSMUSG00000060438	Rps10-ps1	1	3.05777	0.388279
ENSMUSG00000060499	Rpl10l	1	0.900013	1.26896
ENSMUSG00000060591	Ifitm2	1	12.7242	0.114882
ENSMUSG00000060601	Nr1h2	1	0.668881	2.00771
ENSMUSG00000060636	Rpl35a	1	3.16427	0.345316
ENSMUSG00000060679	Mrps9	1	1.10419	0.69108
ENSMUSG00000060716	Plekhh1	1	1.38747	1.04512
ENSMUSG00000060904	Arl1	1	1.0269	0.76918
ENSMUSG00000060938	Rpl26	1	60.3984	0.0464943
ENSMUSG00000060992	Copz1	1	3.51152	0.351301
ENSMUSG00000061032	Rrp1	1	1.82737	0.55265
ENSMUSG00000061136	Prpf40a	1	1.46623	0.672644
ENSMUSG00000061286	Exosc5	1	1.21813	1.05773
ENSMUSG00000061315	Naca	1	3.40509	0.18891
ENSMUSG00000061360	Phf5a	1	1.54954	0.471728
ENSMUSG00000061374	Fiz1	1	1.151	1.25883
ENSMUSG00000061477	Rps7	1	1.14582	1.06242
ENSMUSG00000061479	Snrpa	1	1.30062	0.843036
ENSMUSG00000061518	Cox5b	1	13.115	0.121184
ENSMUSG00000061559	Wdr61	1	1.18277	1.30428
ENSMUSG00000061613	U2af1	1	1.70875	0.699657
ENSMUSG00000061759	1700052N19Rik	1	0.594562	1.47207
ENSMUSG00000061838	Suclg2	1	0.736746	1.82713
ENSMUSG00000061904	Slc25a3	1	7.98606	0.245284
ENSMUSG00000061983	Rps12	1	2.34458	0.642601
ENSMUSG00000062006	Rpl34	1	1.94725	0.651505
ENSMUSG00000062169	Cnih4	1	0.754103	1.6189
ENSMUSG00000062198	2700097O09Rik	1	1.04515	1.44545
ENSMUSG00000062203	Gspt1	1	1.33617	0.706455
ENSMUSG00000062456	Rpl9-ps6	1	4.67273	0.270209
ENSMUSG00000062519	Zfp398	1	0.986787	0.753094
ENSMUSG00000062647	Rpl7a	1	2.23103	0.544114
ENSMUSG00000062762	Ei24	1	2.25591	0.466716
ENSMUSG00000062797	l7Rn6	1	0.610074	1.99524
ENSMUSG00000062825	Actg1	1	2.97181	0.263313
ENSMUSG00000062963	Ufc1	1	1.00496	0.851468
ENSMUSG00000062981	Mrpl42	1	2.58645	0.434306
ENSMUSG00000062997	Rpl35	1	1.42468	0.940511
ENSMUSG00000063001	Rps23-ps	1	1.35203	0.827704
ENSMUSG00000063015	Ccni	1	2.03068	0.291454
ENSMUSG00000063052	Lrrc40	1	0.838326	1.43867
ENSMUSG00000063171	Rps4y2	1	10.9376	0.0543953
ENSMUSG00000063200	Nol7	1	1.61127	0.794376
ENSMUSG00000063229	Ldha	1	7.98763	0.200979
ENSMUSG00000063236	1110038F14Rik	1	0.684884	1.15325
ENSMUSG00000063316	Rpl27	1	1.10677	0.855168
ENSMUSG00000063320	1190007I07Rik	1	1.08055	1.10982
ENSMUSG00000063354	Slc39a4	1	1.65273	0.630905
ENSMUSG00000063358	Mapk1	1	2.16709	0.480671
ENSMUSG00000063457	Rps15	1	11.9093	0.144342
ENSMUSG00000063480	Nhp2l1	1	4.47853	0.407146
ENSMUSG00000063511	Snrnp70	1	0.581651	1.5443
ENSMUSG00000063576	Klhdc3	1	0.980504	0.836976
ENSMUSG00000063646	Jakmip1	1	0.768834	1.11711
ENSMUSG00000063785	Utp14a	1	0.706336	1.42375
ENSMUSG00000063787	Chchd1	1	2.67142	0.550358
ENSMUSG00000063801	Ap3s2	1	0.746699	1.31559
ENSMUSG00000063802	Hspbp1	1	0.825221	1.67865
ENSMUSG00000063856	Gpx1	1	32.9585	0.144197
ENSMUSG00000063882	Uqcrh	1	6.45647	0.230896
ENSMUSG00000063884	Ptcd3	1	1.47106	1.05704
ENSMUSG00000063904	Dpp3	1	1.39611	0.526366
ENSMUSG00000064068	Mtx1	1	1.11523	0.99855
ENSMUSG00000064145	Arih2	1	0.91217	1.62503
ENSMUSG00000064264	Zfp428	1	1.67219	0.808943
ENSMUSG00000064326	Siva1	1	3.48066	0.296945
ENSMUSG00000064837	Snora75	1	7.00755	0.239273
ENSMUSG00000065990	Aurkaip1	1	1.64735	0.733413
ENSMUSG00000066232	Ipo7	1	1.36483	1.04065
ENSMUSG00000066362	Rps13-ps1	1	24.6691	0.107708
ENSMUSG00000066643	Wdr35	1	0.562902	2.17075
ENSMUSG00000066705	Fxyd6	1	1.80998	0.9613
ENSMUSG00000066900	Suds3	1	0.858255	1.06081
ENSMUSG00000067058	Rps15a-ps5	1	1.09917	0.912935
ENSMUSG00000067148	Polr1c	1	2.08647	0.647895
ENSMUSG00000067194	Eif1ax	1	1.33949	1.03148
ENSMUSG00000067274	Rplp0	1	44.9758	0.0356839
ENSMUSG00000067288	Rps28	1	24.316	0.121845
ENSMUSG00000067344	Rps25-ps1	1	3.37956	0.513735
ENSMUSG00000067367	Lyar	1	0.566391	1.56983
ENSMUSG00000067722	BC003965	1	0.542788	1.49415
ENSMUSG00000067847	Romo1	1	1.16128	0.637272
ENSMUSG00000067870	Rpl31-ps8	1	1.3314	0.794482
ENSMUSG00000068037	Mas1	1	2.89432	0.451509
ENSMUSG00000068039	Tcp1	1	6.057	0.168898
ENSMUSG00000068220	Lgals1	1	1.81778	0.872424
ENSMUSG00000068221	Pdxp	1	0.544513	2.35633
ENSMUSG00000068739	Sars	1	1.29303	1.10989
ENSMUSG00000068823	Csde1	1	2.3335	0.602382
ENSMUSG00000068856	Sf3b4	1	1.18616	1.00172
ENSMUSG00000068882	Ssb	1	0.869444	0.809676
ENSMUSG00000068921	Dap3	1	2.04577	0.730273
ENSMUSG00000069565	Dazap1	1	1.0155	1.05805
ENSMUSG00000069744	Psmb3	1	6.35271	0.228722
ENSMUSG00000069833	Ahnak	1	0.843464	1.00423
ENSMUSG00000070047	Fat1	1	0.797677	0.905283
ENSMUSG00000070319	Eif3g	1	5.63602	0.258542
ENSMUSG00000070372	Capza1	1	0.800745	1.41343
ENSMUSG00000070394	Tmem256	1	4.47513	0.374028
ENSMUSG00000070493	Chchd2	1	19.144	0.142961
ENSMUSG00000070692	Rps12-ps10	1	0.878647	1.25478
ENSMUSG00000070697	Utp3	1	1.34039	0.311053
ENSMUSG00000071014	Ndufb6	1	1.92387	0.522377
ENSMUSG00000071072	Ptges3	1	2.37169	0.830798
ENSMUSG00000071141	Rpl36a-ps3	1	0.627395	0.988459
ENSMUSG00000071172	Srsf3	1	5.12665	0.376169
ENSMUSG00000071415	Rpl23	1	13.5873	0.171578
ENSMUSG00000071451	Psmg4	1	1.71287	0.615965
ENSMUSG00000071528	Usmg5	1	4.42321	0.389585
ENSMUSG00000071644	Eef1g	1	24.154	0.0490296
ENSMUSG00000071650	Ganab	1	0.544205	1.40512
ENSMUSG00000071653	1810009A15Rik	1	2.90847	0.395582
ENSMUSG00000071654	AI462493	1	0.998385	1.3989
ENSMUSG00000071655	Ubxn1	1	3.63692	0.57508
[truncated: 1,474 more rows]

## Sheet: ESC-FCS
ensemblID	geneID	BH-adjusten p value	mean expression	cv squared
ENSMUSG00000000730	Dnmt3l	0	1.95348	4.79782
ENSMUSG00000010406	Mrpl52	0	1.84259	4.15281
ENSMUSG00000022472	Desi1	0	0.698432	8.72885
ENSMUSG00000062444	Ap3b2	0	0.52453	10.9112
ENSMUSG00000092622	Khdc3	0	0.788469	11.0095
ENSMUSG00000063531	Sema3e	0	0.598704	11.2507
ENSMUSG00000028683	Eif2b3	0	0.599257	10.4398
ENSMUSG00000029651	Mtus2	0	0.523904	13.6388
ENSMUSG00000030750	Nsmce1	0	0.580157	10.9598
ENSMUSG00000097564	C430014B12Rik	0	0.692532	30.545
ENSMUSG00000027306	Nusap1	2.49493e-13	0.751287	7.16625
ENSMUSG00000025868	Higd2a	7.37268e-11	0.764843	6.28284
ENSMUSG00000027679	Dnajc19	7.67259e-11	1.52325	3.72804
ENSMUSG00000019471	Cdc37	1.19447e-10	0.830539	5.8124
ENSMUSG00000030677	Kif22	3.57455e-10	0.88057	5.41324
ENSMUSG00000025289	Prdx4	3.57623e-10	1.6019	3.47927
ENSMUSG00000006369	Fbln1	3.70945e-10	0.795122	5.86801
ENSMUSG00000064264	Zfp428	6.60703e-10	0.79646	5.77743
ENSMUSG00000095832	Supt20	4.53442e-09	0.882458	5.07976
ENSMUSG00000058440	Nrf1	8.36107e-09	0.75379	5.67143
ENSMUSG00000028645	Slc2a1	3.24252e-08	1.28406	3.62204
ENSMUSG00000039323	Igfbp2	6.88528e-08	1.6736	2.9499
ENSMUSG00000031155	Pim2	1.25008e-07	0.745554	5.31371
ENSMUSG00000063273	Naa15	1.27139e-07	0.775084	5.14488
ENSMUSG00000010760	Phlda2	1.74074e-07	0.921332	4.41332
ENSMUSG00000092341	Malat1	1.42236e-06	3.33394	1.78736
ENSMUSG00000034820	Cpsf7	2.48005e-06	0.528097	6.45161
ENSMUSG00000045767	B230219D22Rik	3.78646e-06	0.622211	5.52935
ENSMUSG00000071014	Ndufb6	1.74142e-05	0.914585	3.82027
ENSMUSG00000039145	Camk1d	2.08455e-05	0.994575	3.55452
ENSMUSG00000039209	Rpl39l	4.08166e-05	0.923076	3.67631
ENSMUSG00000027774	Gfm1	4.32057e-05	0.537826	5.73213
ENSMUSG00000002985	Apoe	4.70299e-05	7.29392	1.14821
ENSMUSG00000021196	Pfkp	5.12126e-05	0.594588	5.22312
ENSMUSG00000022257	Laptm4b	5.42158e-05	1.06782	3.24761
ENSMUSG00000078656	Vps25	6.06506e-05	1.09643	3.16935
ENSMUSG00000027808	Serp1	7.80488e-05	0.587575	5.1857
ENSMUSG00000001305	Rrp15	0.000105394	0.710789	4.36654
ENSMUSG00000017707	Serinc3	0.000109259	0.606911	4.97625
ENSMUSG00000021178	Psmc1	0.000111776	1.13919	3.00197
ENSMUSG00000031950	Gabarapl2	0.000124301	0.882353	3.63895
ENSMUSG00000020328	Nudcd2	0.000149588	0.572352	5.16005
ENSMUSG00000026276	2002-09-01	0.000152128	0.548052	5.35172
ENSMUSG00000020453	Patz1	0.00018345	0.658541	4.54267
ENSMUSG00000040354	Mars	0.000264261	1.66475	2.20871
ENSMUSG00000019173	Rab5c	0.000323156	0.584291	4.89995
ENSMUSG00000027342	Pcna	0.000418374	2.56581	1.65546
ENSMUSG00000062929	Cfl2	0.000422332	0.531018	5.2575
ENSMUSG00000032397	Tipin	0.00044467	1.42121	2.4059
ENSMUSG00000042745	Id1	0.000462611	0.53184	5.22744
ENSMUSG00000025521	Tmem192	0.000475164	0.504138	5.46853
ENSMUSG00000007603	Dus3l	0.000488283	0.649765	4.39661
ENSMUSG00000049916	2610318N02Rik	0.000488283	0.612608	4.61997
ENSMUSG00000022490	Ppp1r1a	0.000568005	0.502844	5.43367
ENSMUSG00000028893	Sesn2	0.000652435	0.627269	4.46454
ENSMUSG00000028960	Ube4b	0.000653579	0.565256	4.87683
ENSMUSG00000030795	Fus	0.000662105	0.760303	3.8024
ENSMUSG00000030629	Zfand6	0.000685265	0.613204	4.53905
ENSMUSG00000028211	Trp53inp1	0.00085519	0.78346	3.66479
ENSMUSG00000023277	Twf2	0.000882134	1.52417	2.21581
ENSMUSG00000018669	Cdk5rap3	0.00105486	0.598497	4.53616
ENSMUSG00000018761	Mpdu1	0.00109078	0.817661	3.4975
ENSMUSG00000024870	Rab1b	0.00109078	0.542677	4.92393
ENSMUSG00000031711	Zfp330	0.00149141	0.59702	4.47012
ENSMUSG00000038793	Lefty1	0.00187279	2.51173	1.55611
ENSMUSG00000038587	Akap12	0.00191492	1.90217	1.83986
ENSMUSG00000027111	Itga6	0.00231811	0.52069	4.9134
ENSMUSG00000020530	Ggnbp2	0.00245507	0.612268	4.26225
ENSMUSG00000026965	Anapc2	0.00252242	0.656949	4.0107
ENSMUSG00000021910	Nisch	0.00266086	1.47442	2.14265
ENSMUSG00000059252	Tpt1-ps5	0.00277971	1.51722	2.09566
ENSMUSG00000030120	Mlf2	0.00280151	1.44402	2.16796
ENSMUSG00000031930	Wwp2	0.0031039	0.588696	4.3501
ENSMUSG00000097188	Snhg1	0.00311279	2.67017	1.46218
ENSMUSG00000020661	Dnmt3a	0.00313137	0.709461	3.71737
ENSMUSG00000066324	Impad1	0.00335853	0.574143	4.42474
ENSMUSG00000030649	Anapc15	0.00353827	0.543993	4.62132
ENSMUSG00000042670	Immp1l	0.00361057	0.557945	4.51691
ENSMUSG00000006398	Cdc20	0.00385496	1.90105	1.77173
ENSMUSG00000045273	Cenph	0.00391466	0.586957	4.3059
ENSMUSG00000010362	Rdm1	0.00467936	0.579449	4.30973
ENSMUSG00000053332	Gas5	0.00476975	0.626221	4.03044
ENSMUSG00000092035	Peg10	0.00497559	1.78316	1.82031
ENSMUSG00000030002	Dusp11	0.00508145	0.551567	4.47234
ENSMUSG00000043535	Setx	0.00555391	0.672177	3.75616
ENSMUSG00000007812	Zfp655	0.00556164	0.989288	2.75162
ENSMUSG00000021748	Pdhb	0.00577051	1.83777	1.7653
ENSMUSG00000031765	Mt1	0.00646567	9.85535	0.829867
ENSMUSG00000040407	Akap9	0.00652602	0.552192	4.39454
ENSMUSG00000030759	Far1	0.00680748	0.625798	3.94101
ENSMUSG00000008393	Carhsp1	0.0077392	0.574541	4.20625
ENSMUSG00000021248	Tmed10	0.00834314	1.40749	2.07011
ENSMUSG00000095567	Noc2l	0.00862617	0.525853	4.51124
ENSMUSG00000055239	Kcmf1	0.0090783	0.680803	3.61092
ENSMUSG00000050953	Gja1	0.00912328	1.37251	2.09543
ENSMUSG00000028345	Tex10	0.00923377	0.711102	3.47837
ENSMUSG00000023010	Tmbim6	0.00997086	0.522153	4.49712
ENSMUSG00000035505	Cox18	0.0107069	0.560582	4.2126
ENSMUSG00000041057	Wdr43	0.0107069	1.24623	2.22472
ENSMUSG00000031161	Hdac6	0.0107069	0.520705	4.48857
ENSMUSG00000036023	Parp2	0.0111148	0.539663	4.34116
ENSMUSG00000091537	Tma7	0.0116983	1.12046	2.39343
ENSMUSG00000021131	Erh	0.0119542	0.565593	4.15032
ENSMUSG00000073894	Rbmxl2	0.0123805	0.622856	3.8154
ENSMUSG00000018858	Ict1	0.0131104	0.615314	3.84108
ENSMUSG00000015143	Actn1	0.0135418	0.725778	3.33656
ENSMUSG00000027397	Slc20a1	0.0135418	0.518052	4.43152
ENSMUSG00000021096	Ppm1a	0.0145122	1.3964	2.00405
ENSMUSG00000058267	Mrps14	0.0145513	0.825533	2.98377
ENSMUSG00000031848	Lsm4	0.0154465	1.42547	1.96596
ENSMUSG00000050335	Lgals3	0.0155686	0.677247	3.49114
ENSMUSG00000026037	Orc2	0.0160428	1.06921	2.42055
ENSMUSG00000025056	Nr0b1	0.0163516	0.931177	2.6895
ENSMUSG00000046032	Snx12	0.0163516	0.555186	4.11693
ENSMUSG00000005656	Snx6	0.0168241	0.576311	3.97996
ENSMUSG00000037461	Ints7	0.0176637	0.623148	3.71236
ENSMUSG00000025137	Pcyt2	0.0183169	0.50952	4.40118
ENSMUSG00000030682	Cdipt	0.0183745	0.807227	2.98986
ENSMUSG00000015937	H2afy	0.0195259	0.637435	3.61847
ENSMUSG00000078440	Dohh	0.0203149	0.638345	3.60455
ENSMUSG00000055633	Zfp580	0.0211394	0.518508	4.29368
ENSMUSG00000001270	Ckb	0.0214344	1.51537	1.84347
ENSMUSG00000068101	Cenpm	0.0214579	0.508671	4.36112
ENSMUSG00000031948	Kars	0.0222972	1.39084	1.95218
ENSMUSG00000014907	Naf1	0.0225444	0.526699	4.21755
ENSMUSG00000067194	Eif1ax	0.0240945	1.40443	1.9291
ENSMUSG00000053801	Grwd1	0.0250242	0.848287	2.81498
ENSMUSG00000027660	Skil	0.0254892	0.726209	3.18867
ENSMUSG00000004530	Coro1c	0.0256401	0.511382	4.28924
ENSMUSG00000026827	Gpd2	0.0256451	0.572412	3.89176
ENSMUSG00000053317	Sec61b	0.0256715	1.45679	1.87139
ENSMUSG00000019818	Cd164	0.0256935	0.6112	3.67964
ENSMUSG00000024613	Tcof1	0.0262238	0.517115	4.24027
ENSMUSG00000023942	Slc29a1	0.0263104	0.682029	3.35022
ENSMUSG00000035890	Rnf126	0.0266213	0.912702	2.64353
ENSMUSG00000020571	Pdia6	0.0266213	0.60945	3.67897
ENSMUSG00000031383	Dusp9	0.0267865	0.702777	3.2634
ENSMUSG00000029817	Tra2a	0.0272072	1.64605	1.71369
ENSMUSG00000059734	Ndufs8	0.0282692	1.52691	1.79901
ENSMUSG00000030447	Cyfip1	0.0288498	0.5121	4.24766
ENSMUSG00000075700	Selt	0.0309934	0.511426	4.22954
ENSMUSG00000004980	Hnrnpa2b1	0.0332756	1.52565	1.77837
ENSMUSG00000051007	Pddc1	0.0336702	0.627812	3.52722
ENSMUSG00000004069	Dnaja3	0.0338124	0.706381	3.19533
ENSMUSG00000004018	Fancl	0.0338261	0.610433	3.61033
ENSMUSG00000028869	Gnl2	0.0344504	0.578523	3.77403
ENSMUSG00000034203	Chchd4	0.0367441	0.793767	2.88708
ENSMUSG00000027132	Katnbl1	0.0368664	0.529446	4.05295
ENSMUSG00000030117	Gdf3	0.038354	0.634668	3.4622
ENSMUSG00000014301	Pam16	0.0384329	1.07197	2.27283
ENSMUSG00000048878	Hexim1	0.0392564	0.714705	3.12999
ENSMUSG00000034160	Ogt	0.0393754	0.570446	3.78225
ENSMUSG00000030058	Copg1	0.0398266	0.649424	3.38578
ENSMUSG00000025066	Sfr1	0.0398984	0.810829	2.81998
ENSMUSG00000026915	Strbp	0.0411257	0.615115	3.53619
ENSMUSG00000059474	Mbtd1	0.041529	0.671694	3.28166
ENSMUSG00000020902	Ntn1	0.0422703	0.533072	3.98786
ENSMUSG00000021466	Ptch1	0.0422703	0.867053	2.6611
ENSMUSG00000050565	Tor1aip2	0.0425992	0.694863	3.18372
ENSMUSG00000040549	Ckap5	0.0435339	0.801905	2.82634
ENSMUSG00000031328	Flna	0.0445054	1.55566	1.71677
ENSMUSG00000052456	Asna1	0.0447031	2.00747	1.45163
ENSMUSG00000037643	Prkci	0.0448725	0.66933	3.27043
ENSMUSG00000007850	Hnrnph1	0.0449799	0.766072	2.92509
ENSMUSG00000010095	Slc3a2	0.045075	1.50882	1.75105
ENSMUSG00000020745	Pafah1b1	0.0451188	0.852752	2.68182
ENSMUSG00000024359	Hspa9	0.0455202	3.3516	1.08445
ENSMUSG00000026659	Dusp12	0.0455202	0.695115	3.14882
ENSMUSG00000027937	Jtb	0.0455202	0.537768	3.90684
ENSMUSG00000029394	Cdk2ap1	0.0455202	1.63945	1.63396
ENSMUSG00000031016	Wee1	0.0455202	0.703005	3.10058
ENSMUSG00000039067	Psmd7	0.0455202	0.857495	2.66607
ENSMUSG00000079445	B3gnt7	0.0455202	0.752878	2.94251
ENSMUSG00000024151	Msh2	0.0455202	0.823015	2.72558
ENSMUSG00000031388	Naa10	0.0455202	0.61914	3.44587
ENSMUSG00000063838	Cdc42ep5	0.0455202	0.727532	3.0361
ENSMUSG00000047412	Zbtb44	0.0455202	0.548482	3.82431
ENSMUSG00000006678	Pola1	0.04671	0.644845	3.32253
ENSMUSG00000036352	Ubac1	0.0479653	0.606118	3.49338
ENSMUSG00000002996	Hbp1	0.047983	0.537308	3.87235
ENSMUSG00000030654	Arl6ip1	0.0500031	0.81847	2.70386
ENSMUSG00000034667	Xpot	0.0500031	0.835501	2.66467
ENSMUSG00000023272	Creld2	0.0500704	0.531811	3.87626
ENSMUSG00000056999	Ide	0.0514735	0.852722	2.61062
ENSMUSG00000022450	Ndufa6	0.0519511	2.76586	1.16779
ENSMUSG00000003955	Fam162a	0.0534521	0.794787	2.75339
ENSMUSG00000034165	Ccnd3	0.0573172	0.974394	2.32891
ENSMUSG00000031762	Mt2	0.0596565	6.41311	0.793696
ENSMUSG00000063015	Ccni	0.0621781	0.936085	2.38792
ENSMUSG00000027447	Cst3	0.0633775	0.801417	2.6982
ENSMUSG00000020219	Timm13	0.0644428	0.646849	3.21484
ENSMUSG00000015092	Edf1	0.0655781	2.00413	1.38565
ENSMUSG00000019814	Ltv1	0.0658522	0.679749	3.07841
ENSMUSG00000020898	Ctc1	0.0686523	0.55021	3.66945
ENSMUSG00000051853	Arf3	0.068819	0.869377	2.51034
ENSMUSG00000029106	Add1	0.0704372	0.690462	3.02213
ENSMUSG00000026478	Lamc1	0.070931	1.11135	2.0705
ENSMUSG00000023110	Prmt5	0.0716403	0.754013	2.80636
ENSMUSG00000027479	Mapre1	0.0737888	0.863941	2.50853
ENSMUSG00000024962	Vegfb	0.074695	1.15497	2.00285
ENSMUSG00000041571	Sepw1	0.075382	0.542083	3.68659
ENSMUSG00000007872	Id3	0.0755673	0.95348	2.31542
ENSMUSG00000039953	Clstn1	0.0790046	0.683663	3.01626
ENSMUSG00000022553	Maf1	0.0813048	1.05203	2.13285
ENSMUSG00000003604	Aven	0.0863919	0.518234	3.76891
ENSMUSG00000022905	Kpna1	0.0863919	0.665711	3.04594
ENSMUSG00000004945	Tmem242	0.0863919	0.625374	3.21681
ENSMUSG00000047459	Dynlrb1	0.0872718	1.09683	2.04344
ENSMUSG00000038084	Opa1	0.0880338	0.685347	2.96705
ENSMUSG00000026974	Zmynd19	0.0895318	0.673939	3.00439
ENSMUSG00000053062	Jam2	0.0897586	1.10664	2.02461
ENSMUSG00000028291	Akirin2	0.0897751	0.780012	2.66239
ENSMUSG00000031730	Dhodh	0.0951543	0.504012	3.8269
ENSMUSG00000009549	Srp14	0.0974839	0.790762	2.61387
ENSMUSG00000025499	Hras	0.0993177	1.26501	1.81701
ENSMUSG00000074830	Zfp640	0.100048	0.503335	3.81484
ENSMUSG00000062328	Rpl17	0.104105	0.750823	2.70907
ENSMUSG00000000278	Scpep1	0.106211	0.726765	2.77475
ENSMUSG00000016018	Skiv2l2	0.106211	0.654055	3.02756
ENSMUSG00000024097	Srsf7	0.106211	1.733	1.44938
ENSMUSG00000027002	Nckap1	0.106211	0.933432	2.25829
ENSMUSG00000031996	Aplp2	0.106211	1.75149	1.43265
ENSMUSG00000024974	Smc3	0.106211	0.622891	3.13666
ENSMUSG00000025326	Ube3a	0.106211	0.598282	3.26517
ENSMUSG00000028790	Khdrbs1	0.106211	0.777179	2.62737
ENSMUSG00000051176	Zfp42	0.106911	0.513316	3.69875
ENSMUSG00000042207	Kdm5b	0.109829	1.06183	2.03468
ENSMUSG00000032299	Commd4	0.109908	1.58771	1.5217
ENSMUSG00000029621	Arpc1a	0.110669	0.69564	2.83679
ENSMUSG00000022538	Lsg1	0.111468	0.670312	2.92354
ENSMUSG00000028618	Tmem59	0.115098	0.741169	2.68254
ENSMUSG00000034341	Wbp2	0.116227	0.56972	3.34132
ENSMUSG00000038633	Degs1	0.11675	1.43856	1.61378
ENSMUSG00000002379	Ndufa11	0.11681	1.47313	1.58708
ENSMUSG00000022635	Zcrb1	0.117056	0.551915	3.43071
ENSMUSG00000033701	Acbd6	0.11715	0.756508	2.63294
ENSMUSG00000020407	Upp1	0.122113	2.28789	1.18861
ENSMUSG00000012396	Nanog	0.123978	1.82645	1.36531
ENSMUSG00000028470	Hint2	0.124565	0.855397	2.37
ENSMUSG00000032293	Ireb2	0.127289	0.636177	3.01578
ENSMUSG00000093358	Mir3063	0.128706	0.681076	2.84554
ENSMUSG00000028646	Rragc	0.129201	0.680509	2.84644
ENSMUSG00000032346	Ooep	0.130117	0.909971	2.24753
ENSMUSG00000022463	Srebf2	0.131173	0.706236	2.75572
ENSMUSG00000032383	Ppib	0.133639	0.929873	2.20362
ENSMUSG00000044600	Smim7	0.136037	0.780058	2.53087
ENSMUSG00000004263	Atn1	0.143414	0.874373	2.29694
ENSMUSG00000026238	Ptma	0.149641	3.41719	0.935492
ENSMUSG00000082286	Pisd-ps1	0.153822	0.84765	2.33882
ENSMUSG00000019977	Hbs1l	0.155671	0.7058	2.71091
ENSMUSG00000028773	Fabp3	0.155671	4.48659	0.821428
ENSMUSG00000091896	Ube2d2a	0.155671	0.741611	2.60272
ENSMUSG00000028180	Zranb2	0.15616	0.742445	2.59927
ENSMUSG00000025068	Gsto1	0.158577	1.17009	1.81769
ENSMUSG00000013701	Timm23	0.163246	0.569696	3.23089
ENSMUSG00000001827	Folr1	0.164964	0.601629	3.08097
ENSMUSG00000090247	Bloc1s1	0.16549	0.65095	2.88076
ENSMUSG00000015943	Bola1	0.167678	0.733844	2.60426
ENSMUSG00000041220	Elovl6	0.171532	0.669885	2.80183
ENSMUSG00000026380	Tfcp2l1	0.17744	1.29989	1.66277
ENSMUSG00000037664	Cdkn1c	0.177966	0.938127	2.12477
ENSMUSG00000006024	Napa	0.179421	0.744432	2.55502
ENSMUSG00000031714	Gab1	0.184925	0.621717	2.95846
ENSMUSG00000071659	Hnrnpul2	0.187872	0.588452	3.09449
ENSMUSG00000016833	Mrps18c	0.189843	0.823681	2.33905
ENSMUSG00000033863	Klf9	0.189843	0.704958	2.65585
ENSMUSG00000033295	Ptprf	0.190359	0.745437	2.53566
ENSMUSG00000029169	Dhx15	0.191249	1.54825	1.45791
ENSMUSG00000078765	U2af1l4	0.19162	0.530051	3.3773
ENSMUSG00000025260	Hsd17b10	0.192015	1.12803	1.82943
ENSMUSG00000032050	Rdx	0.193364	0.707012	2.64381
ENSMUSG00000023505	Cdca3	0.197991	1.06295	1.90675
ENSMUSG00000026596	Abl2	0.199339	0.71599	2.60772
ENSMUSG00000068739	Sars	0.199832	0.935596	2.10213
ENSMUSG00000086454	4930500J02Rik	0.200146	0.735907	2.54828
ENSMUSG00000000134	Tfe3	0.201389	0.664601	2.77089
ENSMUSG00000034807	Colgalt1	0.204386	0.804727	2.36389
ENSMUSG00000008140	Emc10	0.204732	0.962862	2.04965
ENSMUSG00000029304	Spp1	0.205249	1.31085	1.62572
ENSMUSG00000027245	Hypk	0.208922	1.23015	1.69913
ENSMUSG00000045294	Insig1	0.211421	1.07589	1.8753
ENSMUSG00000093904	Tomm20	0.213443	0.627073	2.89043
ENSMUSG00000035150	Eif2s3x	0.220842	0.819483	2.30908
ENSMUSG00000000486	2001-09-01	0.222422	0.788482	2.38004
ENSMUSG00000047945	Marcksl1	0.226699	1.66615	1.36095
ENSMUSG00000040658	Dnph1	0.22843	0.789461	2.37012
ENSMUSG00000060261	Gtf2i	0.229046	1.23747	1.674
ENSMUSG00000031708	Tecr	0.230556	0.940561	2.0592
ENSMUSG00000035278	Plekhj1	0.230556	0.686739	2.65459
ENSMUSG00000014355	Anapc1	0.231012	0.515762	3.38476
ENSMUSG00000022462	Slc38a2	0.236485	3.20373	0.91825
ENSMUSG00000001783	Rtcb	0.237504	0.79907	2.33513
ENSMUSG00000021824	Ap3m1	0.239849	0.726034	2.52228
ENSMUSG00000029763	Exoc4	0.242389	0.649417	2.76366
ENSMUSG00000049969	Plekhf2	0.243103	1.38951	1.52835
ENSMUSG00000037876	Jmjd1c	0.243809	0.512596	3.37958
ENSMUSG00000021282	Eif5	0.243918	0.850691	2.21305
ENSMUSG00000049940	Pgrmc2	0.246814	0.759743	2.42134
ENSMUSG00000060992	Copz1	0.247737	0.952938	2.01967
ENSMUSG00000044627	Swi5	0.248594	1.07171	1.8443
ENSMUSG00000021149	Gtpbp4	0.252111	0.996498	1.94648
ENSMUSG00000030672	Mylpf	0.256606	0.641489	2.77013
ENSMUSG00000038374	Rbm8a	0.260295	2.56969	1.02156
ENSMUSG00000026456	Cyb5r1	0.263449	0.912506	2.07116
ENSMUSG00000031701	Dnaja2	0.266993	1.04132	1.8664
ENSMUSG00000032026	Rexo2	0.270762	1.07501	1.81779
ENSMUSG00000059208	Hnrnpm	0.278358	0.762395	2.37352
ENSMUSG00000036782	Klhl13	0.278721	1.27505	1.59399
ENSMUSG00000021242	Npc2	0.281119	0.984972	1.93286
ENSMUSG00000032324	Tspan3	0.288055	0.662604	2.65227
ENSMUSG00000021273	Fdft1	0.292785	0.554072	3.08033
ENSMUSG00000009630	Ppp2cb	0.293652	0.509444	3.31048
ENSMUSG00000032171	Pin1	0.297303	1.89687	1.20405
ENSMUSG00000051234	Rnf7	0.297303	0.720647	2.46259
ENSMUSG00000037070	Rbmxl1	0.29763	0.53576	3.16212
ENSMUSG00000030647	Ndufc2	0.299096	1.04759	1.8273
ENSMUSG00000022400	Rbx1	0.302287	1.91987	1.18245
ENSMUSG00000024902	Mrpl11	0.302287	1.15839	1.69062
ENSMUSG00000038462	Uqcrfs1	0.302287	1.36104	1.49536
ENSMUSG00000052833	Sae1	0.302287	1.01152	1.87431
ENSMUSG00000038812	Trmt112	0.302287	0.956671	1.94282
ENSMUSG00000034525	BC018507	0.302287	0.509692	3.29074
ENSMUSG00000021556	Golm1	0.302287	0.671201	2.59398
ENSMUSG00000027752	Exosc8	0.303072	0.796959	2.24328
ENSMUSG00000010277	2610507B11Rik	0.30929	0.565837	2.97607
ENSMUSG00000029064	Gnb1	0.312446	1.34682	1.49606
ENSMUSG00000020534	Shmt1	0.314541	0.950443	1.9402
ENSMUSG00000005575	Ube2m	0.314644	2.32472	1.04507
ENSMUSG00000018189	Uchl5	0.314644	1.03678	1.81373
ENSMUSG00000026864	Hspa5	0.314644	1.47041	1.40458
ENSMUSG00000025135	Anapc11	0.315387	1.89078	1.18661
ENSMUSG00000046756	Mrps7	0.317128	0.880739	2.0574
ENSMUSG00000063410	Stk24	0.321805	0.580213	2.89556
ENSMUSG00000029657	Hsph1	0.324	1.24189	1.57764
ENSMUSG00000044783	Hjurp	0.325006	0.633322	2.68453
ENSMUSG00000022205	Sub1	0.330552	2.56647	0.979212
ENSMUSG00000053907	Mat2a	0.33532	2.71107	0.947674
ENSMUSG00000006392	Med8	0.335581	0.698665	2.46101
ENSMUSG00000013787	Ehmt2	0.33671	0.770007	2.27113
ENSMUSG00000029177	Cenpa	0.338008	0.708973	2.42908
ENSMUSG00000015749	Anp32e	0.338051	0.642454	2.63679
ENSMUSG00000001017	Chtop	0.339079	0.780111	2.24472
ENSMUSG00000029191	Rfc1	0.341545	0.51918	3.15845
ENSMUSG00000024537	Psmg2	0.34359	0.599242	2.79012
ENSMUSG00000027327	1700037H04Rik	0.34359	1.29696	1.51541
ENSMUSG00000074698	Csnk2a1	0.343758	0.759194	2.29062
ENSMUSG00000027012	Dync1i2	0.34427	1.12943	1.67722
ENSMUSG00000031622	Sin3b	0.345601	0.676192	2.51844
ENSMUSG00000047146	Tet1	0.347517	1.19691	1.60431
ENSMUSG00000038028	9630033F20Rik	0.349432	0.572038	2.89581
ENSMUSG00000026355	Mcm6	0.350342	1.58733	1.31101
ENSMUSG00000015289	Lage3	0.350363	0.522422	3.12869
ENSMUSG00000001424	Snd1	0.355206	0.748973	2.30378
ENSMUSG00000022241	Tars	0.356065	0.935031	1.92762
ENSMUSG00000035569	Ankrd11	0.356065	0.673015	2.51535
ENSMUSG00000038932	Tcfl5	0.356065	0.738302	2.32985
ENSMUSG00000031353	Rbbp7	0.356065	0.948256	1.90668
ENSMUSG00000001445	Mrpl10	0.356276	0.505715	3.20781
ENSMUSG00000006800	Sulf2	0.356817	0.890732	2.00142
ENSMUSG00000052727	Map1b	0.358252	0.621304	2.68635
ENSMUSG00000033272	Slc35a4	0.360939	0.76469	2.25848
ENSMUSG00000006494	Pdk1	0.361896	0.706743	2.40852
ENSMUSG00000028010	Gar1	0.365133	0.765545	2.25294
ENSMUSG00000030037	Mrpl53	0.365133	1.03446	1.77555
ENSMUSG00000030282	Cmas	0.367923	0.579621	2.83907
ENSMUSG00000004568	Arhgef18	0.368062	0.945387	1.9014
ENSMUSG00000041168	Lonp1	0.37187	1.01565	1.79578
ENSMUSG00000021262	Evl	0.374153	0.568561	2.87843
ENSMUSG00000050244	Heatr1	0.377276	0.688616	2.44613
ENSMUSG00000028639	Ybx1	0.379149	1.62893	1.2722
ENSMUSG00000002968	Med25	0.379607	0.869911	2.02025
ENSMUSG00000041718	Alg13	0.384444	2.66221	0.936823
ENSMUSG00000073838	Tufm	0.385166	0.79034	2.17683
ENSMUSG00000030423	Pop4	0.38993	0.610148	2.69341
ENSMUSG00000004535	Tax1bp1	0.39076	0.758768	2.24593
ENSMUSG00000033752	Mnd1	0.392115	0.780192	2.19343
ENSMUSG00000073155	1810058I24Rik	0.398867	1.29541	1.4812
ENSMUSG00000037286	Stag1	0.398867	0.582164	2.79272
ENSMUSG00000040725	Hnrnpul1	0.403999	0.541691	2.96437
ENSMUSG00000055204	Ankrd17	0.405067	0.756059	2.23883
ENSMUSG00000007338	Mrpl49	0.406988	0.50371	3.15256
ENSMUSG00000055799	Tcf7l1	0.407166	0.529143	3.02034
ENSMUSG00000029500	Pgam5	0.407492	0.53458	2.99336
ENSMUSG00000016503	Gtf3a	0.407619	0.568919	2.83677
ENSMUSG00000000275	Trim25	0.40931	1.01729	1.76564
ENSMUSG00000009741	Ubp1	0.413925	0.53212	2.99781
ENSMUSG00000035215	Lsm7	0.415614	0.857385	2.01419
ENSMUSG00000052926	Rnaseh2a	0.415614	0.758269	2.22415
ENSMUSG00000025894	Aasdhppt	0.415703	0.763322	2.21191
ENSMUSG00000022437	Samm50	0.418096	1.07817	1.6834
ENSMUSG00000060904	Arl1	0.423003	0.711041	2.33845
ENSMUSG00000022601	Rpl24	0.426916	1.49649	1.32269
ENSMUSG00000038366	Lasp1	0.427654	0.686019	2.40447
ENSMUSG00000031197	Vbp1	0.427832	1.22459	1.52531
ENSMUSG00000027907	S100a11	0.428082	0.872086	1.97753
ENSMUSG00000033751	Gadd45gip1	0.432271	0.547063	2.90709
ENSMUSG00000022757	Tfg	0.435327	0.658142	2.48233
ENSMUSG00000042772	Smg7	0.43799	0.772608	2.17195
ENSMUSG00000024640	Psat1	0.438033	2.25277	1.01056
ENSMUSG00000001794	Capns1	0.44207	2.67288	0.9138
ENSMUSG00000038712	Fam63a	0.442072	0.535917	2.94656
ENSMUSG00000024309	H2-Ke2	0.444842	1.00758	1.75341
ENSMUSG00000061024	Rrs1	0.44705	0.578328	2.7537
ENSMUSG00000005103	Wdr1	0.450745	0.563955	2.80855
ENSMUSG00000005899	Smpd4	0.454619	0.542452	2.9
ENSMUSG00000087260	Lamtor5	0.454619	0.666099	2.43629
ENSMUSG00000063888	Rpl7l1	0.456966	0.905238	1.89709
ENSMUSG00000030595	Nfkbib	0.460808	0.597951	2.66203
ENSMUSG00000058558	Rpl5	0.460808	2.47558	0.946807
ENSMUSG00000036678	Aaas	0.460808	0.780221	2.13377
ENSMUSG00000038095	Sbno1	0.461225	0.781009	2.13133
ENSMUSG00000029922	Mkrn1	0.462906	4.15197	0.725248
ENSMUSG00000027288	Zfp106	0.463488	0.977155	1.78174
ENSMUSG00000026977	2007-03-01	0.467767	0.681583	2.3778
ENSMUSG00000027193	Api5	0.470338	0.783246	2.11878
ENSMUSG00000024597	Slc12a2	0.470515	0.592116	2.67273
ENSMUSG00000029522	Pla2g1b	0.470679	1.32924	1.4114
ENSMUSG00000010376	Nedd8	0.471577	2.68446	0.899509
ENSMUSG00000004285	Atp6v1f	0.472513	1.99009	1.07399
ENSMUSG00000032458	Copb2	0.477425	0.764115	2.15446
ENSMUSG00000065990	Aurkaip1	0.482719	1.14623	1.56555
ENSMUSG00000020326	Ccng1	0.486466	2.06465	1.04405
ENSMUSG00000027010	Slc25a12	0.486466	0.505384	3.043
ENSMUSG00000031683	Lsm6	0.495345	0.775653	2.11382
ENSMUSG00000021577	Sdha	0.49653	1.32025	1.40421
ENSMUSG00000002845	Tmem39a	0.498473	0.522373	2.94416
ENSMUSG00000052033	Pfdn4	0.502792	0.611184	2.56921
ENSMUSG00000030168	Adipor2	0.508032	0.792838	2.06722
ENSMUSG00000022040	Ephx2	0.509819	0.760385	2.13673
ENSMUSG00000021953	Tdh	0.510183	3.54668	0.766491
ENSMUSG00000017386	Traf4	0.510279	0.500853	3.03967
ENSMUSG00000038335	Tsr1	0.511897	0.764748	2.12498
ENSMUSG00000004364	Cul3	0.514951	1.00629	1.70751
ENSMUSG00000029363	Rfc5	0.515421	1.26859	1.43486
ENSMUSG00000026385	Dbi	0.520613	1.24227	1.45463
ENSMUSG00000025203	Scd2	0.52291	1.99779	1.0518
ENSMUSG00000043284	Tmem11	0.52637	0.542049	2.82267
ENSMUSG00000028333	Anp32b	0.526923	1.47927	1.28144
ENSMUSG00000006517	Mvd	0.529852	0.588624	2.62755
ENSMUSG00000021144	Mta1	0.531	0.74657	2.15326
ENSMUSG00000049932	H2afx	0.531614	2.44797	0.927357
ENSMUSG00000038717	Atp5l	0.532859	0.727362	2.19802
ENSMUSG00000020471	Pold2	0.536409	0.657036	2.38875
ENSMUSG00000052139	Bre	0.536409	0.662482	2.37263
ENSMUSG00000041203	2310036O22Rik	0.536529	1.10896	1.5737
ENSMUSG00000096232	0610012G03Rik	0.537854	1.23446	1.45226
ENSMUSG00000019179	Mdh2	0.539736	3.78245	0.735456
ENSMUSG00000023027	Atf1	0.543869	0.923652	1.80673
ENSMUSG00000022682	Rrn3	0.54491	1.36278	1.34836
ENSMUSG00000063229	Ldha	0.54496	5.71043	0.616898
ENSMUSG00000015804	Med28	0.545012	1.06522	1.61643
ENSMUSG00000037706	Cd81	0.548421	0.926381	1.79867
ENSMUSG00000058013	2011-09-01	0.548807	1.30811	1.38648
ENSMUSG00000021832	Psmc6	0.551059	1.08658	1.58917
ENSMUSG00000071528	Usmg5	0.551946	1.42367	1.30407
ENSMUSG00000063856	Gpx1	0.551964	3.3852	0.772489
ENSMUSG00000030512	Snrpa1	0.552201	1.19727	1.47728
ENSMUSG00000041408	Wapal	0.554434	1.20796	1.46583
ENSMUSG00000024576	Csnk1a1	0.556938	1.39778	1.31747
ENSMUSG00000028066	Pmf1	0.556938	1.06284	1.61123
ENSMUSG00000037857	Nufip2	0.556938	0.744144	2.13627
ENSMUSG00000029472	Anapc5	0.558071	1.15366	1.51395
ENSMUSG00000028228	Cpne3	0.558071	0.517744	2.89995
ENSMUSG00000022201	Zfr	0.55861	1.05214	1.62238
ENSMUSG00000000948	Snrpn	0.55861	1.16225	1.50513
ENSMUSG00000021326	Trim27	0.560077	0.928277	1.78634
ENSMUSG00000030127	Cops7a	0.56038	0.627737	2.45683
ENSMUSG00000006058	Snf8	0.56038	0.504476	2.96277
ENSMUSG00000003429	Rps11	0.568035	3.16448	0.794093
ENSMUSG00000025651	Uqcrc1	0.568035	2.08126	1.00742
ENSMUSG00000067367	Lyar	0.573321	0.560357	2.69427
ENSMUSG00000026260	Ndufa10	0.575433	1.10055	1.5591
ENSMUSG00000056394	Lig1	0.579673	1.24811	1.4183
ENSMUSG00000031591	Asah1	0.580184	1.00075	1.67382
ENSMUSG00000049036	Tmem121	0.581665	0.50073	2.96118
ENSMUSG00000025503	Taldo1	0.584364	1.56408	1.20677
ENSMUSG00000024841	Eif1ad	0.585392	0.57719	2.61593
ENSMUSG00000033918	Parl	0.585941	0.741924	2.11951
ENSMUSG00000040667	Nup88	0.586099	0.995175	1.67717
ENSMUSG00000032388	Spg21	0.586347	0.749109	2.10236
ENSMUSG00000034336	Ina	0.589274	0.621348	2.45344
ENSMUSG00000032449	Slc25a36	0.593209	0.975425	1.69906
ENSMUSG00000022962	Gart	0.593743	0.961961	1.71712
ENSMUSG00000026473	Glul	0.5955	1.30729	1.36298
ENSMUSG00000020358	Hnrnpab	0.597633	4.26788	0.680903
ENSMUSG00000021222	Dcaf4	0.598066	0.89817	1.80887
ENSMUSG00000023022	Lima1	0.598109	1.0371	1.61738
ENSMUSG00000072419	Dppa2	0.601651	0.854949	1.87865
ENSMUSG00000042688	Mapk6	0.602549	0.606483	2.49183
ENSMUSG00000026520	Pycr2	0.603182	0.743075	2.10302
ENSMUSG00000064068	Mtx1	0.607663	0.700763	2.20356
ENSMUSG00000004667	Polr2e	0.614706	1.17968	1.45971
ENSMUSG00000037242	Clic4	0.619045	0.652844	2.32974
ENSMUSG00000026159	Agfg1	0.623228	0.749735	2.07468
ENSMUSG00000004356	Utp20	0.623228	0.596127	2.51205
ENSMUSG00000022452	Smdt1	0.626295	0.817875	1.93143
ENSMUSG00000098234	Snhg6	0.627763	0.845213	1.87999
ENSMUSG00000033434	Gtpbp6	0.628007	0.541276	2.7239
ENSMUSG00000041697	Cox6a1	0.62855	7.61306	0.543105
ENSMUSG00000007815	Rhoa	0.629114	1.13309	1.49676
ENSMUSG00000028832	Stmn1	0.630934	0.839772	1.88689
ENSMUSG00000053110	Yap1	0.632659	0.721191	2.13392
ENSMUSG00000068245	Phf11d	0.633233	0.709459	2.16242
ENSMUSG00000021218	Gdi2	0.634112	5.34926	0.612272
ENSMUSG00000022570	Tsta3	0.634727	0.646469	2.33541
ENSMUSG00000027201	Myef2	0.634952	0.528402	2.7731
ENSMUSG00000024966	Stip1	0.637397	1.67421	1.13114
ENSMUSG00000070394	Tmem256	0.637633	1.06954	1.55842
ENSMUSG00000063882	Uqcrh	0.64099	2.9631	0.801107
ENSMUSG00000010097	Nxf1	0.642186	0.544004	2.69715
ENSMUSG00000019820	Utrn	0.642409	0.745613	2.06872
ENSMUSG00000031400	G6pdx	0.644331	0.597664	2.48681
ENSMUSG00000017428	Psmd11	0.645461	0.749735	2.05737
ENSMUSG00000036398	Ppp1r11	0.64988	0.626394	2.38533
ENSMUSG00000028809	Srrm1	0.650219	0.759171	2.03299
ENSMUSG00000025287	Acot9	0.651557	0.979171	1.65899
ENSMUSG00000041840	Haus1	0.651557	0.769812	2.00871
ENSMUSG00000063018	2010204K13Rik	0.657375	0.661926	2.27167
ENSMUSG00000014859	E2f4	0.657887	1.11994	1.49466
ENSMUSG00000046707	Csnk2a2	0.658405	0.540523	2.69703
ENSMUSG00000024091	Vapa	0.65935	0.990075	1.64097
ENSMUSG00000026112	Coa5	0.660959	0.678924	2.22109
ENSMUSG00000051695	Pcbp1	0.663462	1.63596	1.13847
ENSMUSG00000023089	Ndufa5	0.664025	1.02543	1.5948
ENSMUSG00000025950	Idh1	0.664439	0.583719	2.52003
ENSMUSG00000024317	Rnf138	0.669882	1.19872	1.41508
ENSMUSG00000027500	Stmn2	0.669882	2.49514	0.8724
ENSMUSG00000063358	Mapk1	0.669882	0.785509	1.96452
ENSMUSG00000027509	Rae1	0.67296	0.611307	2.41641
ENSMUSG00000031299	Pdha1	0.673867	2.37148	0.897546
ENSMUSG00000018965	Ywhah	0.675293	0.601876	2.44673
ENSMUSG00000042747	Krtcap2	0.676977	0.793545	1.94404
ENSMUSG00000024425	Ndfip1	0.677954	1.09263	1.51164
ENSMUSG00000030060	Hmces	0.677954	1.87081	1.03354
ENSMUSG00000068036	Mllt4	0.677954	0.880884	1.78335
ENSMUSG00000027469	Tpx2	0.677954	1.02261	1.58606
ENSMUSG00000051257	Trap1a	0.680247	0.744679	2.03662
ENSMUSG00000022314	Rad21	0.680692	0.681834	2.18997
ENSMUSG00000032803	Cdv3	0.683434	1.4922	1.19955
ENSMUSG00000021814	Anxa7	0.683792	0.594674	2.45457
ENSMUSG00000038279	Nop2	0.683903	1.43224	1.234
ENSMUSG00000020850	Prpf8	0.684354	1.27165	1.34317
ENSMUSG00000041959	S100a10	0.684354	1.11671	1.47857
ENSMUSG00000043091	Tuba1c	0.692501	2.41558	0.879122
ENSMUSG00000043439	E130012A19Rik	0.693095	3.18413	0.755239
ENSMUSG00000029512	Ulk1	0.695197	0.547105	2.62663
ENSMUSG00000002718	Cse1l	0.698435	1.05279	1.5395
ENSMUSG00000063785	Utp14a	0.702342	0.555593	2.58699
ENSMUSG00000003528	Slc25a1	0.703187	0.676867	2.18846
ENSMUSG00000034932	Mrpl54	0.706917	0.783875	1.93762
ENSMUSG00000045136	Tubb2b	0.721314	0.802766	1.89324
ENSMUSG00000022350	E430025E21Rik	0.724143	0.93871	1.67014
ENSMUSG00000040731	Eif4h	0.724298	2.2815	0.900883
ENSMUSG00000006289	Osgep	0.726077	1.16688	1.41355
ENSMUSG00000015176	Nolc1	0.726077	0.987726	1.60411
ENSMUSG00000038762	Abcf1	0.727713	0.980142	1.61268
ENSMUSG00000005892	Trh	0.728271	1.02448	1.55832
ENSMUSG00000006651	Aplp1	0.730664	2.34993	0.883262
ENSMUSG00000037805	Rpl10a	0.732821	0.916093	1.69712
ENSMUSG00000031095	Cul4b	0.733406	1.30357	1.30005
ENSMUSG00000026434	Nucks1	0.735715	1.30835	1.29555
ENSMUSG00000021807	2700060E02Rik	0.736105	2.60195	0.831212
ENSMUSG00000002980	Bcam	0.738873	0.556474	2.55494
ENSMUSG00000022797	Tfrc	0.739692	1.16172	1.41172
ENSMUSG00000027984	Hadh	0.739692	0.835251	1.82234
ENSMUSG00000028221	Tmem55a	0.742988	0.541089	2.61235
ENSMUSG00000022247	Brix1	0.747879	1.97837	0.975246
ENSMUSG00000023939	Mrpl14	0.747879	0.504047	2.77393
ENSMUSG00000057738	Sptan1	0.750229	1.72569	1.06436
ENSMUSG00000030980	Knop1	0.750229	1.07428	1.49139
ENSMUSG00000028649	Macf1	0.751258	1.11239	1.45189
ENSMUSG00000034868	Myl12b	0.752134	1.23871	1.34004
ENSMUSG00000025764	Phf17	0.752291	0.914785	1.687
ENSMUSG00000030435	U2af2	0.75301	0.65069	2.22465
ENSMUSG00000026914	Psmd14	0.756925	1.46161	1.18831
ENSMUSG00000041028	Ghitm	0.75731	2.24305	0.899179
ENSMUSG00000020166	Cnot2	0.758734	0.738534	1.99902
ENSMUSG00000019158	Tmem160	0.760161	1.21578	1.35454
ENSMUSG00000026966	Ssna1	0.761552	0.610982	2.33958
ENSMUSG00000028729	Ebna1bp2	0.7641	1.4953	1.16693
ENSMUSG00000037916	Ndufv1	0.764164	1.41482	1.21276
ENSMUSG00000066568	Lsm14a	0.765025	0.674213	2.15078
ENSMUSG00000006299	Aamp	0.76938	1.15636	1.40161
ENSMUSG00000001847	Rac1	0.773122	0.947857	1.62968
ENSMUSG00000057963	Itpk1	0.773483	0.51324	2.70574
ENSMUSG00000081565	Rps12-ps5	0.773993	1.19059	1.36916
ENSMUSG00000038848	Ythdf1	0.774259	1.38263	1.2284
ENSMUSG00000026926	Pmpca	0.774259	0.702071	2.0732
ENSMUSG00000045394	Epcam	0.774617	0.942484	1.63511
ENSMUSG00000031807	Pgls	0.776687	0.68159	2.12155
ENSMUSG00000005732	Ranbp1	0.779448	2.28515	0.8821
ENSMUSG00000004099	Dnmt1	0.780885	1.23803	1.32639
ENSMUSG00000030275	Etnk1	0.782831	0.899199	1.69062
ENSMUSG00000000958	Slc7a7	0.783866	0.803611	1.84872
ENSMUSG00000029131	Dnajb6	0.784181	0.510898	2.70197
ENSMUSG00000033166	Dis3	0.788167	0.558938	2.49741
ENSMUSG00000022889	Mrpl39	0.792855	0.832816	1.79028
ENSMUSG00000005054	Cstb	0.794293	1.04618	1.49673
ENSMUSG00000083022	Rps15a-ps6	0.794521	0.838402	1.77975
ENSMUSG00000030695	Aldoa	0.795776	3.21366	0.725344
ENSMUSG00000049775	Tmsb4x	0.795776	5.53133	0.56946
ENSMUSG00000030079	Ruvbl1	0.796157	0.807879	1.83122
ENSMUSG00000007880	Arid1a	0.797559	0.67375	2.12436
ENSMUSG00000031954	Cfdp1	0.798084	1.15753	1.38397
ENSMUSG00000022858	Tra2b	0.801456	1.58681	1.10392
ENSMUSG00000003660	Snrnp200	0.803507	1.24973	1.30557
ENSMUSG00000048076	Arf1	0.808402	1.13814	1.39605
ENSMUSG00000030246	Ldhb	0.81135	3.87333	0.658044
ENSMUSG00000029550	Sppl3	0.812532	0.602515	2.32101
ENSMUSG00000019710	Mrpl24	0.813968	1.21887	1.32439
ENSMUSG00000029581	Fscn1	0.813971	1.41329	1.19047
ENSMUSG00000029752	Asns	0.819098	1.77717	1.01713
ENSMUSG00000022216	Psme1	0.819127	0.981306	1.55753
ENSMUSG00000028745	Capzb	0.8218	0.983031	1.554
ENSMUSG00000019738	Polr2i	0.822341	0.714772	2.00437
ENSMUSG00000026516	Nvl	0.823465	0.822744	1.78656
ENSMUSG00000026857	Ntmt1	0.823465	0.639936	2.19699
ENSMUSG00000025982	Sf3b1	0.824441	2.00845	0.938134
ENSMUSG00000034880	Mrpl34	0.824441	0.850973	1.73822
ENSMUSG00000015880	Ncapg	0.824815	0.846671	1.7438
ENSMUSG00000021111	Papola	0.824815	1.0836	1.43914
ENSMUSG00000001674	Ddx18	0.824815	0.797025	1.83087
ENSMUSG00000020116	Pno1	0.825175	0.689849	2.05775
ENSMUSG00000040888	Gfer	0.825241	0.874513	1.6967
ENSMUSG00000029623	Pdap1	0.826374	0.503277	2.68965
ENSMUSG00000022464	Slc38a4	0.82783	0.518081	2.62122
ENSMUSG00000030603	Psmc4	0.830795	1.30937	1.24655
ENSMUSG00000037361	0610009D07Rik	0.832937	1.15362	1.3662
ENSMUSG00000025144	Stra13	0.833456	0.537728	2.53177
ENSMUSG00000026192	Atic	0.833503	0.641382	2.17857
ENSMUSG00000074247	Dda1	0.838015	0.682282	2.06542
ENSMUSG00000092730	Snora24	0.838015	0.69279	2.03962
ENSMUSG00000035726	Supt16	0.84335	0.61015	2.26294
ENSMUSG00000026150	Mff	0.845265	0.667534	2.09678
ENSMUSG00000052566	Hook2	0.845265	0.605331	2.27703
ENSMUSG00000024991	Eif3a	0.846115	0.693108	2.03116
ENSMUSG00000001403	Ube2c	0.846128	1.96617	0.939531
ENSMUSG00000055148	Klf2	0.846128	2.38635	0.835233
ENSMUSG00000004771	Rab11a	0.847474	0.603075	2.27895
ENSMUSG00000029833	Trim24	0.847474	0.567074	2.4017
ENSMUSG00000037275	Gemin5	0.847474	0.698395	2.01524
ENSMUSG00000041488	Stx3	0.847474	0.912845	1.62312
ENSMUSG00000004897	Hdgf	0.85133	2.53119	0.804947
ENSMUSG00000010517	Faf1	0.851369	1.30772	1.23519
ENSMUSG00000025423	Pias2	0.851369	0.826763	1.75294
ENSMUSG00000025745	Hadha	0.851497	0.53483	2.52125
ENSMUSG00000022051	Bnip3l	0.852809	1.11209	1.39059
ENSMUSG00000030825	Hsd17b14	0.85333	1.24736	1.27679
ENSMUSG00000026924	Sec16a	0.85333	0.763434	1.86775
ENSMUSG00000092274	Neat1	0.854391	0.743991	1.90657
ENSMUSG00000025208	Mrpl43	0.854703	0.534348	2.51865
ENSMUSG00000020092	Pald1	0.858033	0.524205	2.55771
ENSMUSG00000021728	Emb	0.858329	1.18492	1.32303
ENSMUSG00000039630	Hnrnpu	0.858812	2.54272	0.79991
ENSMUSG00000035754	Wdr18	0.862425	0.520054	2.57036
ENSMUSG00000039197	Adk	0.8653	0.596914	2.28169
ENSMUSG00000023150	Ivns1abp	0.869516	0.692717	2.00984
ENSMUSG00000003072	Atp5d	0.873079	3.11665	0.712019
ENSMUSG00000047721	Bola2	0.873079	1.2538	1.2621
ENSMUSG00000031715	Smarca5	0.874325	1.13353	1.35897
ENSMUSG00000031479	Vps36	0.874414	0.532033	2.50908
ENSMUSG00000024012	Mtch1	0.875157	0.737117	1.90553
ENSMUSG00000041360	D19Bwg1357e	0.87565	1.31465	1.21779
ENSMUSG00000025220	Mgea5	0.875687	1.01871	1.47221
ENSMUSG00000027282	Mtch2	0.877388	1.39778	1.16474
ENSMUSG00000045350	Fam186a	0.881188	1.26835	1.24692
ENSMUSG00000021268	Meg3	0.881905	0.705833	1.96891
ENSMUSG00000025278	Flnb	0.883494	0.946601	1.55381
ENSMUSG00000022391	Rangap1	0.884902	0.990077	1.49964
ENSMUSG00000024217	Snrpc	0.884902	1.26346	1.24861
ENSMUSG00000058135	Gstm1	0.884902	0.970115	1.52367
ENSMUSG00000023025	Larp4	0.886238	0.557952	2.39598
ENSMUSG00000020184	Mdm2	0.887045	0.539902	2.46396
ENSMUSG00000030432	Rpl28	0.887045	1.41591	1.14967
ENSMUSG00000027702	Lrrc34	0.889047	0.53523	2.48073
ENSMUSG00000018707	Dync1h1	0.889679	1.11572	1.3664
ENSMUSG00000020257	Wdr82	0.893813	0.54051	2.45614
ENSMUSG00000060377	Rpl36a-ps1	0.899934	0.541536	2.44763
ENSMUSG00000029142	Mrpl33	0.901951	1.06425	1.41078
ENSMUSG00000060376	Bckdha	0.906025	0.6459	2.10301
ENSMUSG00000067942	Zfp160	0.906025	0.525407	2.50699
ENSMUSG00000029545	Acads	0.909742	0.510021	2.56855
ENSMUSG00000031221	Igbp1	0.910162	0.667487	2.04168
ENSMUSG00000062997	Rpl35	0.910466	1.29896	1.21272
ENSMUSG00000022557	Bop1	0.910648	0.593838	2.25225
ENSMUSG00000022370	Mrpl13	0.911144	1.39997	1.1491
ENSMUSG00000029777	Gars	0.912639	1.26667	1.23407
ENSMUSG00000002372	Ranbp3	0.914249	0.979636	1.49621
ENSMUSG00000064837	Snora75	0.91667	3.98231	0.621277
ENSMUSG00000033047	Eif3l	0.920306	1.96245	0.913671
ENSMUSG00000030216	Wbp11	0.920306	0.553346	2.38509
ENSMUSG00000022403	St13	0.924598	1.45184	1.11526
ENSMUSG00000071226	Cecr2	0.925278	0.627714	2.13871
ENSMUSG00000037373	Ctbp1	0.925458	0.543106	2.41917
ENSMUSG00000031812	Map1lc3b	0.925489	0.986052	1.48285
ENSMUSG00000021018	Polr2h	0.925718	1.20597	1.27343
ENSMUSG00000030268	Bcat1	0.92873	0.703965	1.94101
ENSMUSG00000002395	Use1	0.93259	1.28064	1.21589
ENSMUSG00000041781	Cpsf2	0.932658	0.644711	2.08531
ENSMUSG00000020692	Nle1	0.933787	0.59788	2.2217
ENSMUSG00000058550	Dppa4	0.933787	1.48607	1.09354
ENSMUSG00000025871	4833439L19Rik	0.934858	0.644241	2.08505
ENSMUSG00000002778	Kdelr1	0.93513	0.536197	2.43746
ENSMUSG00000057388	Mrpl18	0.936023	1.0171	1.4423
ENSMUSG00000027108	Ola1	0.93693	1.36927	1.1568
ENSMUSG00000014606	Slc25a11	0.937367	0.760144	1.81597
ENSMUSG00000020935	Dcakd	0.937559	0.505816	2.56103
ENSMUSG00000028044	Cks1b	0.937886	1.30918	1.19404
ENSMUSG00000041084	Ostc	0.94084	0.884625	1.60549
ENSMUSG00000032604	Qars	0.942239	1.63945	1.01934
ENSMUSG00000020186	Csrp2	0.94264	1.29502	1.20152
ENSMUSG00000001440	Kpnb1	0.94364	2.34081	0.813135
ENSMUSG00000004268	Emg1	0.94364	1.08793	1.3662
ENSMUSG00000035027	Map2k2	0.94364	0.752649	1.82644
ENSMUSG00000024312	Wdr46	0.944282	0.720543	1.89264
ENSMUSG00000005510	Ndufs3	0.950639	0.810231	1.71649
ENSMUSG00000024370	Cdc23	0.95178	0.573049	2.28867
ENSMUSG00000002844	Adprh	0.953451	0.528449	2.45257
ENSMUSG00000036513	Commd2	0.959547	0.515394	2.50169
ENSMUSG00000055850	Rnf181	0.960155	0.631895	2.10116
ENSMUSG00000042410	Agps	0.96109	0.79219	1.7425
ENSMUSG00000026202	Tuba4a	0.961161	0.509014	2.52753
ENSMUSG00000001289	Pfdn5	0.962304	0.65655	2.03299
ENSMUSG00000027423	Snx5	0.965927	3.62528	0.638234
ENSMUSG00000031256	Cstf2	0.96715	0.5186	2.48115
ENSMUSG00000027185	Nat10	0.968246	0.50167	2.5526
ENSMUSG00000031575	Ash2l	0.969532	1.734	0.972813
ENSMUSG00000024045	Akap8	0.97257	0.9735	1.47368
ENSMUSG00000021488	Nsd1	0.973806	1.16119	1.28838
ENSMUSG00000031839	Hsbp1	0.974159	0.557323	2.32685
ENSMUSG00000031586	Rbpms	0.976388	1.47365	1.08409
ENSMUSG00000037149	Ddx1	0.976656	0.757614	1.7972
ENSMUSG00000057130	Txnl4a	0.977654	0.939877	1.51189
ENSMUSG00000063870	Chd4	0.977924	0.639684	2.06656
ENSMUSG00000075266	Cenpw	0.979527	1.07924	1.35831
ENSMUSG00000040225	Prrc2c	0.98286	0.816741	1.68746
ENSMUSG00000004096	Cwc15	0.986875	0.63013	2.08324
ENSMUSG00000016427	Ndufa1	0.986875	0.721622	1.85962
ENSMUSG00000024422	Dhx16	0.986875	1.26548	1.20125
ENSMUSG00000024587	Nars	0.986875	1.13037	1.3046
ENSMUSG00000024811	Tnks2	0.986875	1.32606	1.16179
ENSMUSG00000047139	Cd24a	0.986875	0.59988	2.16771
ENSMUSG00000058655	Eif4b	0.986875	2.10302	0.854767
ENSMUSG00000060036	Rpl3	0.986875	0.62988	2.08718
ENSMUSG00000000902	Smarcb1	0.986875	0.827685	1.66461
ENSMUSG00000005378	Wbscr22	0.986875	0.616904	2.12219
ENSMUSG00000026917	Wdr5	0.989641	0.521531	2.43974
ENSMUSG00000039515	Ppp2r4	0.990687	0.512821	2.47472
ENSMUSG00000029247	Paics	0.992942	3.22273	0.667676
ENSMUSG00000034729	Mrps10	0.994997	0.667666	1.97375
ENSMUSG00000011877	Git1	0.995419	0.6683	1.97172
ENSMUSG00000049553	Polr1a	0.997998	0.611057	2.12431
ENSMUSG00000025130	P4hb	0.998411	2.0306	0.866672
ENSMUSG00000011114	Tbrg1	0.999312	0.685037	1.92912
ENSMUSG00000008333	Snrpb2	0.999451	0.752144	1.7859
ENSMUSG00000000088	Cox5a	1	5.68774	0.260576
ENSMUSG00000000171	Sdhd	1	0.905995	1.17194
ENSMUSG00000000303	Cdh1	1	1.44247	0.997907
ENSMUSG00000000339	Rtca	1	0.520315	1.41192
ENSMUSG00000000355	Mcts1	1	0.505325	2.17731
ENSMUSG00000000384	Tbrg4	1	0.643901	1.95704
ENSMUSG00000000399	Ndufa9	1	0.924563	0.849179
ENSMUSG00000000561	Wdr77	1	0.770101	1.60906
ENSMUSG00000000563	Atp5f1	1	3.04999	0.283736
ENSMUSG00000000568	Hnrnpd	1	1.52281	1.04264
ENSMUSG00000000740	Rpl13	1	77.7646	0.0711895
ENSMUSG00000000751	Rpa1	1	1.57125	0.558596
ENSMUSG00000000827	Tpd52l2	1	0.688388	1.65944
ENSMUSG00000000959	Oxa1l	1	1.08427	0.782367
ENSMUSG00000001016	Ilf2	1	0.829885	0.862166
ENSMUSG00000001056	Nhp2	1	3.61626	0.329279
ENSMUSG00000001100	Poldip2	1	0.900246	1.17849
ENSMUSG00000001175	Calm1	1	1.61147	0.935562
ENSMUSG00000001380	Hars	1	0.518071	1.65673
ENSMUSG00000001416	Cct3	1	3.4316	0.295715
ENSMUSG00000001435	Col18a1	1	2.03997	0.769745
ENSMUSG00000001525	Tubb5	1	7.24127	0.201693
ENSMUSG00000001552	Jup	1	0.568659	1.46173
ENSMUSG00000001604	Tcea3	1	0.832621	1.2745
ENSMUSG00000001666	Ddt	1	1.32052	0.955638
ENSMUSG00000001785	Pwp1	1	0.669728	1.74321
ENSMUSG00000001910	Nacc1	1	0.575778	1.35403
ENSMUSG00000001924	Uba1	1	4.09095	0.283604
ENSMUSG00000002006	Pdzd4	1	0.577749	1.70346
ENSMUSG00000002010	Idh3g	1	1.75557	0.551574
ENSMUSG00000002014	Ssr4	1	0.92013	0.976444
ENSMUSG00000002031	Ift46	1	0.991168	0.902854
ENSMUSG00000002068	Ccne1	1	0.965745	1.45245
ENSMUSG00000002102	Psmc3	1	1.28757	0.599771
ENSMUSG00000002227	Mov10	1	1.26775	0.952046
ENSMUSG00000002416	Ndufb2	1	2.15949	0.741905
ENSMUSG00000002477	Snrpd1	1	1.55547	0.655296
ENSMUSG00000002524	Puf60	1	1.01679	0.760176
ENSMUSG00000002660	Clpp	1	1.15711	0.862808
ENSMUSG00000002768	Mea1	1	0.636958	1.25126
ENSMUSG00000002870	Mcm2	1	3.96846	0.449174
ENSMUSG00000002984	Tomm40	1	0.902081	1.00387
ENSMUSG00000003153	Slc2a3	1	3.38806	0.437458
ENSMUSG00000003380	Rabac1	1	1.00789	1.00096
ENSMUSG00000003421	Nosip	1	0.85601	1.34035
ENSMUSG00000003423	Pih1d1	1	0.585951	1.78437
ENSMUSG00000003438	Timm50	1	1.32522	0.906997
ENSMUSG00000003814	Calr	1	1.67175	0.673614
ENSMUSG00000003824	Syce2	1	1.11602	1.10324
ENSMUSG00000003868	Ruvbl2	1	0.999093	0.734079
ENSMUSG00000003970	Rpl8	1	47.8955	0.0462823
ENSMUSG00000004100	Ppan	1	0.784139	1.1145
ENSMUSG00000004264	Phb2	1	2.95239	0.692038
ENSMUSG00000004610	Etfb	1	1.51164	0.69893
ENSMUSG00000004865	Srpk1	1	0.760966	1.18714
ENSMUSG00000004880	Lbr	1	1.44963	0.814969
ENSMUSG00000004937	Sgta	1	0.583598	1.27914
ENSMUSG00000004951	Hspb1	1	6.45725	0.423964
ENSMUSG00000005148	Klf5	1	0.732091	1.35759
ENSMUSG00000005161	Prdx2	1	2.61769	0.548348
ENSMUSG00000005198	Polr2a	1	2.73336	0.68592
ENSMUSG00000005233	Spc25	1	1.12701	0.834171
ENSMUSG00000005262	Ufd1l	1	0.546971	2.31983
ENSMUSG00000005354	Txn2	1	2.39224	0.667523
ENSMUSG00000005370	Msh6	1	2.1202	0.69342
ENSMUSG00000005410	Mcm5	1	2.3733	0.53615
ENSMUSG00000005447	Pafah1b3	1	0.906318	1.48396
ENSMUSG00000005481	Ddx39	1	2.0324	0.586921
ENSMUSG00000005483	Dnajb1	1	0.684754	0.957699
ENSMUSG00000005506	Celf1	1	0.58512	1.698
ENSMUSG00000005566	Trim28	1	7.85698	0.404642
ENSMUSG00000005610	Eif4g2	1	3.62465	0.459222
ENSMUSG00000005687	Bcas2	1	1.0878	0.818088
ENSMUSG00000005779	Psmb4	1	3.58575	0.48216
ENSMUSG00000005846	Rsl1d1	1	1.94779	0.562824
ENSMUSG00000005981	Trap1	1	0.658436	1.68434
ENSMUSG00000006050	Sra1	1	0.5758	1.78989
ENSMUSG00000006057	Atp5g1	1	5.15732	0.282733
ENSMUSG00000006095	Tbcb	1	0.713136	1.77757
ENSMUSG00000006219	Fblim1	1	0.886803	1.08869
ENSMUSG00000006333	Rps9	1	19.0393	0.0606689
ENSMUSG00000006360	Crip1	1	1.02574	1.33053
ENSMUSG00000006378	Gcat	1	0.776093	1.31805
ENSMUSG00000006418	Rnf114	1	1.14843	1.10444
ENSMUSG00000006442	Srm	1	4.20265	0.358853
ENSMUSG00000006498	Ptbp1	1	3.25759	0.393634
ENSMUSG00000006585	Cdt1	1	1.15479	1.07899
ENSMUSG00000006589	Aprt	1	3.59428	0.361331
ENSMUSG00000006699	Cdc42	1	1.3334	0.932821
ENSMUSG00000006717	Acot13	1	0.536676	2.22504
ENSMUSG00000006728	Cdk4	1	5.0063	0.241959
ENSMUSG00000006818	Sod2	1	2.52627	0.483427
ENSMUSG00000006932	Ctnnb1	1	4.29857	0.347746
ENSMUSG00000006998	Psmd2	1	1.03419	1.09689
ENSMUSG00000007029	Vars	1	1.60445	0.974427
ENSMUSG00000007050	Lsm2	1	1.79085	0.739378
ENSMUSG00000007080	Pole	1	0.746419	1.08375
ENSMUSG00000007564	Ppp2r1a	1	1.01182	0.914794
ENSMUSG00000007656	Arpp19	1	1.89007	0.602055
ENSMUSG00000007739	Cct4	1	4.97638	0.265362
ENSMUSG00000007892	Rplp1	1	13.1561	0.211947
ENSMUSG00000008348	Ubc	1	2.27948	0.736462
ENSMUSG00000008450	Nutf2	1	0.51486	2.44664
ENSMUSG00000008668	Rps18	1	14.768	0.166276
ENSMUSG00000008683	Rps15a	1	22.2147	0.100001
ENSMUSG00000008690	Ncaph2	1	0.883016	1.21811
ENSMUSG00000009013	Dynll1	1	2.66394	0.682695
ENSMUSG00000009073	Nf2	1	1.03947	1.10441
ENSMUSG00000009079	Ewsr1	1	1.11922	1.12679
ENSMUSG00000009575	Cbx5	1	1.21759	0.951298
ENSMUSG00000009863	Sdhb	1	1.09499	0.972023
ENSMUSG00000009927	Rps25	1	14.5579	0.16903
ENSMUSG00000010608	Rbm25	1	1.03096	1.03515
ENSMUSG00000010755	Cars	1	0.587898	1.55076
ENSMUSG00000012422	Tmem167	1	0.754726	0.910685
ENSMUSG00000012848	Rps5	1	36.3763	0.0356574
ENSMUSG00000013089	Etv5	1	1.92683	0.809521
ENSMUSG00000013593	Ndufs2	1	1.42692	0.82691
ENSMUSG00000013629	Cad	1	0.537398	1.54667
ENSMUSG00000014226	Cacybp	1	3.58698	0.366154
ENSMUSG00000014294	Ndufa2	1	1.6125	0.980213
ENSMUSG00000014313	Cox6c	1	6.44534	0.380934
ENSMUSG00000014769	Psmb1	1	4.46002	0.314099
ENSMUSG00000014771	Pdcd2	1	1.26751	1.14053
ENSMUSG00000014932	Yes1	1	0.576203	1.8918
ENSMUSG00000014959	Gorasp2	1	0.535459	1.68757
ENSMUSG00000015112	Slc25a13	1	0.947036	1.14126
ENSMUSG00000015165	Hnrnpl	1	1.25725	0.882304
ENSMUSG00000015656	Hspa8	1	0.843364	1.29873
ENSMUSG00000015671	Psma2	1	3.10584	0.53458
ENSMUSG00000015759	Cnih1	1	0.868802	1.25673
ENSMUSG00000015806	Qdpr	1	1.99481	0.598217
ENSMUSG00000015961	Adss	1	0.780294	1.23337
ENSMUSG00000015994	Fnta	1	0.646845	1.38063
ENSMUSG00000016252	Atp5e	1	1.97555	0.569726
ENSMUSG00000016308	Ube2a	1	0.653412	1.84238
ENSMUSG00000016319	Slc25a5	1	5.3825	0.354229
ENSMUSG00000016344	Ppdpf	1	0.998538	1.34397
ENSMUSG00000016541	Atxn10	1	2.56941	0.678286
ENSMUSG00000016554	Eif3d	1	1.52186	0.659831
ENSMUSG00000016559	H3f3b	1	3.88099	0.382551
ENSMUSG00000016619	Nup50	1	0.674437	1.61195
ENSMUSG00000016921	Srsf6	1	2.48517	0.557226
ENSMUSG00000017188	Coa3	1	0.790099	0.996463
ENSMUSG00000017404	Rpl19	1	3.57355	0.247662
ENSMUSG00000017421	Zfp207	1	2.66975	0.486598
ENSMUSG00000017716	Birc5	1	0.702963	1.04566
ENSMUSG00000017754	Pltp	1	1.37797	1.06423
ENSMUSG00000017778	Cox7c	1	1.0494	1.01625
ENSMUSG00000017843	Ppp2r5c	1	1.15091	1.18899
ENSMUSG00000017861	Mybl2	1	0.541065	1.64785
ENSMUSG00000018042	Cyb5r3	1	0.570188	1.35037
ENSMUSG00000018286	Psmb6	1	2.76554	0.568726
ENSMUSG00000018287	Spag7	1	0.728456	1.25875
ENSMUSG00000018293	Pfn1	1	1.06913	0.849707
ENSMUSG00000018322	Tomm34	1	0.639871	1.97626
ENSMUSG00000018326	Ywhab	1	0.968754	1.43747
ENSMUSG00000018379	Srsf1	1	1.99394	0.791439
ENSMUSG00000018433	Nol11	1	0.557256	1.72134
ENSMUSG00000018446	C1qbp	1	3.01363	0.560515
ENSMUSG00000018501	Ncor1	1	0.531793	1.07459
ENSMUSG00000018509	Cenpv	1	0.871881	1.07928
ENSMUSG00000018565	Elp5	1	0.670905	1.14027
ENSMUSG00000018583	G3bp1	1	2.21772	0.632462
ENSMUSG00000018585	Atox1	1	2.14835	0.675908
ENSMUSG00000018666	Cbx1	1	0.602461	1.81472
ENSMUSG00000018677	Slc25a39	1	2.89255	0.662204
ENSMUSG00000018770	Atp5g3	1	3.96775	0.243271
ENSMUSG00000018848	Rars	1	1.05604	1.25146
ENSMUSG00000019132	BC005537	1	0.648471	1.58641
ENSMUSG00000019139	Isyna1	1	0.740455	1.52306
ENSMUSG00000019362	D8Ertd738e	1	1.27531	1.09662
ENSMUSG00000019370	Calm3	1	0.82272	1.36733
ENSMUSG00000019373	Cops3	1	0.582854	1.61244
ENSMUSG00000019432	Ddx39b	1	2.70781	0.636027
ENSMUSG00000019433	Gipc1	1	0.670811	1.34422
ENSMUSG00000019437	Tlcd1	1	0.614347	1.62339
ENSMUSG00000019478	Rab4a	1	0.589505	1.91208
ENSMUSG00000019804	Snx3	1	1.28155	0.778964
ENSMUSG00000019942	Cdk1	1	0.721739	1.70383
ENSMUSG00000019961	Tmpo	1	1.13923	1.002
ENSMUSG00000020018	Snrpf	1	2.27191	0.68992
ENSMUSG00000020022	Ndufa12	1	2.03664	0.856202
ENSMUSG00000020029	Nudt4	1	0.806621	1.2891
ENSMUSG00000020048	Hsp90b1	1	1.55804	0.739742
ENSMUSG00000020075	Ddx21	1	0.723398	1.07963
ENSMUSG00000020089	Ppa1	1	1.51791	0.926102
ENSMUSG00000020091	Eif4ebp2	1	1.09216	1.02916
ENSMUSG00000020149	Rab1	1	0.665894	1.51945
ENSMUSG00000020153	Ndufs7	1	1.41767	0.851032
ENSMUSG00000020163	Uqcr11	1	1.38559	0.836906
ENSMUSG00000020250	Txnrd1	1	0.603442	1.48556
ENSMUSG00000020255	D10Wsu102e	1	0.50099	2.48947
ENSMUSG00000020267	Hint1	1	5.74699	0.199017
ENSMUSG00000020277	Pfkl	1	0.906737	1.26636
ENSMUSG00000020290	Xpo1	1	1.57153	0.992037
ENSMUSG00000020307	Cdc34	1	2.62813	0.570369
ENSMUSG00000020308	Tpgs1	1	0.765596	1.03277
ENSMUSG00000020315	Sptbn1	1	0.827144	1.33141
ENSMUSG00000020321	Mdh1	1	0.979218	1.30489
ENSMUSG00000020349	Ppp2ca	1	1.62568	0.928774
ENSMUSG00000020361	Hspa4	1	2.69522	0.501167
ENSMUSG00000020363	Gfpt2	1	0.810166	1.39013
ENSMUSG00000020372	Gnb2l1	1	34.7101	0.0887137
ENSMUSG00000020390	Ube2b	1	0.817933	1.283
ENSMUSG00000020402	Vdac1	1	1.70447	0.738341
ENSMUSG00000020430	Pes1	1	1.18658	0.947764
ENSMUSG00000020444	Guk1	1	0.799524	1.25271
ENSMUSG00000020457	Drg1	1	1.01376	1.29385
ENSMUSG00000020460	Rps27a	1	1.52464	0.513084
ENSMUSG00000020477	Mrps24	1	1.81594	0.76256
ENSMUSG00000020515	Cnot8	1	0.889319	1.20805
ENSMUSG00000020547	Bzw2	1	0.879074	1.53464
ENSMUSG00000020649	Rrm2	1	2.9475	0.628998
ENSMUSG00000020708	Psmc5	1	0.846173	0.838889
ENSMUSG00000020719	Ddx5	1	4.86107	0.413035
ENSMUSG00000020720	Psmd12	1	0.857808	1.35335
ENSMUSG00000020743	Mif4gd	1	1.50472	0.993697
ENSMUSG00000020775	Mrpl38	1	0.539024	2.02643
ENSMUSG00000020803	Txndc17	1	1.02249	1.38598
ENSMUSG00000020831	0610010K14Rik	1	0.691095	1.17727
ENSMUSG00000020849	Ywhae	1	8.37406	0.226074
ENSMUSG00000020857	Nme2	1	8.20024	0.316259
ENSMUSG00000020863	Luc7l3	1	0.877946	1.29093
ENSMUSG00000020914	Top2a	1	1.08403	1.19143
ENSMUSG00000020917	Acly	1	2.18627	0.521967
ENSMUSG00000020923	Ubtf	1	0.616096	1.94274
ENSMUSG00000020929	Eftud2	1	0.809692	1.47601
ENSMUSG00000020936	Nmt1	1	0.512108	1.73095
ENSMUSG00000020949	Fkbp3	1	3.03358	0.512648
ENSMUSG00000021023	1110008L16Rik	1	0.654478	1.47776
ENSMUSG00000021024	Psma6	1	1.27949	0.948318
ENSMUSG00000021040	Slirp	1	1.39193	0.745177
ENSMUSG00000021114	Atp6v1d	1	0.705743	1.48862
ENSMUSG00000021116	Eif2s1	1	1.65788	0.800394
ENSMUSG00000021134	Srsf5	1	1.33225	0.816503
ENSMUSG00000021193	Pitrm1	1	1.05972	0.960523
ENSMUSG00000021243	Fcf1	1	0.726734	1.8276
ENSMUSG00000021255	Esrrb	1	3.45818	0.370334
ENSMUSG00000021270	Hsp90aa1	1	22.5848	0.158576
ENSMUSG00000021290	2010107E04Rik	1	4.41838	0.35294
ENSMUSG00000021413	Prpf4b	1	0.663626	1.73234
ENSMUSG00000021474	Sfxn1	1	0.677729	1.89008
ENSMUSG00000021477	Ctsl	1	0.763882	1.65397
ENSMUSG00000021484	Lman2	1	0.575373	1.36353
ENSMUSG00000021520	Uqcrb	1	3.01007	0.530693
ENSMUSG00000021546	Hnrnpk	1	3.76831	0.258581
ENSMUSG00000021548	Ccnh	1	0.535398	1.49854
ENSMUSG00000021595	Nsun2	1	1.1264	1.12381
ENSMUSG00000021606	Ndufs6	1	1.75279	0.584569
ENSMUSG00000021607	Mrpl36	1	0.732426	1.05475
ENSMUSG00000021660	Btf3	1	4.95138	0.283218
ENSMUSG00000021731	Mrps30	1	0.663485	1.59953
ENSMUSG00000021737	Psmd6	1	0.897657	0.61779
ENSMUSG00000021794	Glud1	1	2.08546	0.748485
ENSMUSG00000021806	Nid2	1	1.55813	0.985681
ENSMUSG00000021840	Mapk1ip1l	1	0.539006	2.17095
ENSMUSG00000021871	Pnp	1	1.46405	0.908469
ENSMUSG00000021929	Kpna3	1	0.672195	1.85783
ENSMUSG00000021951	N6amt2	1	0.918668	1.46016
ENSMUSG00000022100	Xpo7	1	1.11086	1.31057
ENSMUSG00000022111	Uchl3	1	1.05975	1.02589
ENSMUSG00000022174	Dad1	1	1.93513	0.693134
ENSMUSG00000022191	Drosha	1	0.905226	1.28125
ENSMUSG00000022193	Psmb5	1	1.88773	0.723824
ENSMUSG00000022204	Ngdn	1	0.637046	1.44349
ENSMUSG00000022234	Cct5	1	4.46001	0.424759
ENSMUSG00000022255	Mtdh	1	0.924269	1.1173
ENSMUSG00000022272	Myo10	1	1.02456	1.13938
ENSMUSG00000022283	Pabpc1	1	8.23796	0.22624
ENSMUSG00000022285	Ywhaz	1	0.987144	1.20257
ENSMUSG00000022295	Atp6v1c1	1	0.812562	1.4833
ENSMUSG00000022312	Eif3h	1	3.35024	0.327302
ENSMUSG00000022336	Eif3e	1	2.34931	0.608006
ENSMUSG00000022354	Ndufb9	1	2.07023	0.613232
ENSMUSG00000022362	9130401M01Rik	1	0.552412	2.04282
ENSMUSG00000022415	Syngr1	1	0.715074	1.57516
ENSMUSG00000022427	Tomm22	1	1.20045	1.03963
ENSMUSG00000022474	Pmm1	1	3.53654	0.429729
ENSMUSG00000022477	Aco2	1	0.692382	1.78441
ENSMUSG00000022503	Nubp1	1	0.980927	1.35252
ENSMUSG00000022551	Cyc1	1	1.7821	0.608817
ENSMUSG00000022652	Morc1	1	0.699352	1.19047
ENSMUSG00000022673	Mcm4	1	0.73707	1.58939
ENSMUSG00000022698	Naa50	1	1.24136	0.869819
ENSMUSG00000022710	Usp7	1	1.02356	1.12719
ENSMUSG00000022752	Tomm70a	1	1.18566	1.23266
ENSMUSG00000022789	Dnm1l	1	1.14652	1.21056
ENSMUSG00000022820	Ndufb4	1	1.55873	0.851253
ENSMUSG00000022841	Ap2m1	1	0.66249	1.87557
ENSMUSG00000022890	Atp5j	1	0.524688	1.77026
ENSMUSG00000022913	Psmg1	1	0.967591	0.9812
ENSMUSG00000022956	Atp5o	1	4.45607	0.341275
ENSMUSG00000022982	Sod1	1	8.96474	0.116437
ENSMUSG00000022995	Enah	1	4.02947	0.455625
ENSMUSG00000023004	Tuba1b	1	6.9292	0.355965
ENSMUSG00000023175	Bsg	1	2.30132	0.756398
ENSMUSG00000023456	Tpi1	1	1.60904	0.965466
ENSMUSG00000023495	Pcbp4	1	0.577113	1.03078
ENSMUSG00000023832	Acat2	1	0.674991	1.54388
ENSMUSG00000023902	Zscan10	1	0.860172	1.13457
ENSMUSG00000023944	Hsp90ab1	1	21.0083	0.23967
ENSMUSG00000023988	Bysl	1	0.576091	1.86226
ENSMUSG00000024006	Stk38	1	0.982948	1.37802
ENSMUSG00000024007	Ppil1	1	0.883686	1.29685
ENSMUSG00000024026	Glo1	1	2.75646	0.445218
ENSMUSG00000024038	Ndufv3	1	1.43193	0.650423
ENSMUSG00000024048	Myl12a	1	2.13408	0.588038
ENSMUSG00000024067	Dpy30	1	1.96304	0.667566
ENSMUSG00000024081	Cebpz	1	0.969252	1.02802
ENSMUSG00000024099	Ndufv2	1	1.94516	0.756367
ENSMUSG00000024120	Lrpprc	1	0.717923	1.17035
ENSMUSG00000024146	Cript	1	0.823527	1.03917
ENSMUSG00000024177	Nme4	1	1.04687	0.920397
ENSMUSG00000024194	Cuta	1	1.4748	0.912023
ENSMUSG00000024208	Uqcc2	1	1.20457	0.99966
ENSMUSG00000024211	Grm8	1	1.73192	0.615726
ENSMUSG00000024222	Fkbp5	1	0.541416	2.17323
ENSMUSG00000024287	Thoc1	1	0.541347	1.26867
ENSMUSG00000024346	Pfdn1	1	0.975393	1.13378
ENSMUSG00000024360	Etf1	1	1.48679	0.756416
ENSMUSG00000024387	Csnk2b	1	1.6535	0.572162
ENSMUSG00000024456	Diap1	1	0.562762	1.31534
ENSMUSG00000024474	Ik	1	0.58713	1.43331
ENSMUSG00000024493	Lars	1	1.21413	1.07725
ENSMUSG00000024498	Tcerg1	1	0.643946	1.69803
ENSMUSG00000024525	Impa2	1	0.588641	1.7475
ENSMUSG00000024583	Txnl1	1	1.35801	0.96792
ENSMUSG00000024608	Rps14	1	25.765	0.0748998
ENSMUSG00000024646	Cyb5	1	0.803109	1.32378
ENSMUSG00000024661	Fth1	1	6.64452	0.366666
ENSMUSG00000024735	Prpf19	1	0.802731	1.52551
ENSMUSG00000024740	Ddb1	1	3.9698	0.397021
ENSMUSG00000024754	Tmem2	1	0.548603	1.72155
ENSMUSG00000024758	Rtn3	1	0.551882	1.6872
ENSMUSG00000024827	Gldc	1	1.7899	0.664104
ENSMUSG00000024829	Mrpl21	1	1.14311	1.21835
ENSMUSG00000024844	Banf1	1	3.09195	0.268559
ENSMUSG00000024853	Sf3b2	1	1.96029	0.596746
ENSMUSG00000024908	Ppp6r3	1	0.679843	1.40982
ENSMUSG00000024925	Rnaseh2c	1	0.605006	1.32702
ENSMUSG00000024949	Sf1	1	1.33276	0.84559
ENSMUSG00000025001	Hells	1	2.59813	0.705761
ENSMUSG00000025027	Xpnpep1	1	1.45759	0.828342
ENSMUSG00000025132	Arhgdia	1	2.06593	0.744777
ENSMUSG00000025153	Fasn	1	1.66671	0.675235
ENSMUSG00000025204	Ndufb8	1	1.71919	0.475506
ENSMUSG00000025261	Huwe1	1	1.76862	0.657184
ENSMUSG00000025290	Rps24	1	38.3717	0.0605526
ENSMUSG00000025362	Rps26	1	26.2957	0.0515373
ENSMUSG00000025364	Pa2g4	1	3.45203	0.356842
ENSMUSG00000025381	Cnpy2	1	1.04602	1.05008
ENSMUSG00000025393	Atp5b	1	14.6282	0.128508
ENSMUSG00000025403	Shmt2	1	0.833181	1.25497
ENSMUSG00000025428	Atp5a1	1	6.47526	0.321653
ENSMUSG00000025439	Clns1a	1	0.99185	0.767529
ENSMUSG00000025465	Echs1	1	0.715617	1.82212
ENSMUSG00000025491	Ifitm1	1	6.98291	0.379061
ENSMUSG00000025492	Ifitm3	1	2.48389	0.733169
ENSMUSG00000025508	Rplp2	1	0.569632	1.89553
ENSMUSG00000025580	Eif4a3	1	1.26864	0.834258
ENSMUSG00000025613	Cct8	1	3.73399	0.471525
ENSMUSG00000025747	Tyms	1	0.799073	0.845557
ENSMUSG00000025781	Atp5c1	1	3.61754	0.480778
ENSMUSG00000025785	Exosc7	1	0.862465	1.17319
ENSMUSG00000025794	Rpl14	1	29.4651	0.093131
ENSMUSG00000025917	Cops5	1	0.75707	1.03371
ENSMUSG00000025935	Tram1	1	0.555122	2.15785
ENSMUSG00000025964	Adam23	1	0.831499	1.1551
ENSMUSG00000025967	Eef1b2	1	18.0552	0.10445
ENSMUSG00000025980	Hspd1	1	2.68248	0.687178
ENSMUSG00000025995	Wdr75	1	0.916896	0.994359
ENSMUSG00000026020	Nop58	1	1.70691	0.928371
ENSMUSG00000026021	Sumo1	1	1.93867	0.561875
ENSMUSG00000026032	Ndufb3	1	0.696679	1.72019
ENSMUSG00000026074	Map4k4	1	0.584818	1.92108
ENSMUSG00000026087	Mrpl30	1	1.79156	0.65143
ENSMUSG00000026193	Fn1	1	1.95532	0.840633
ENSMUSG00000026209	Dnpep	1	0.579254	1.96059
ENSMUSG00000026219	Trip12	1	1.37518	0.773842
ENSMUSG00000026234	Ncl	1	4.49595	0.428947
ENSMUSG00000026245	Farsb	1	1.38226	0.682236
ENSMUSG00000026254	Eif4e2	1	1.31579	0.879511
ENSMUSG00000026281	Dtymk	1	1.32078	0.572537
ENSMUSG00000026356	Dars	1	2.26281	0.689802
ENSMUSG00000026427	Eif2d	1	0.587787	2.00619
ENSMUSG00000026496	Parp1	1	2.27869	0.501947
ENSMUSG00000026526	Fh1	1	1.06322	0.90542
ENSMUSG00000026615	Eprs	1	0.930912	1.25122
ENSMUSG00000026701	Prdx6	1	2.76222	0.513424
ENSMUSG00000026750	Psmb7	1	1.68904	0.558643
ENSMUSG00000027018	Hat1	1	1.78824	0.796948
ENSMUSG00000027067	Ssrp1	1	1.0234	1.28732
ENSMUSG00000027080	Med19	1	0.517232	1.94263
ENSMUSG00000027091	Zc3h15	1	1.42876	0.754635
ENSMUSG00000027133	Nop10	1	3.10216	0.419631
ENSMUSG00000027170	Eif3m	1	2.25221	0.640598
ENSMUSG00000027184	Caprin1	1	1.56596	0.773037
ENSMUSG00000027187	Cat	1	0.554911	1.9522
ENSMUSG00000027203	Dut	1	1.42669	0.872275
ENSMUSG00000027206	Cops2	1	0.596996	1.59138
ENSMUSG00000027239	Mdk	1	1.77984	0.819628
ENSMUSG00000027323	Rad51	1	0.607511	1.23649
ENSMUSG00000027404	Snrpb	1	2.74006	0.658339
ENSMUSG00000027405	Nop56	1	2.67042	0.449671
ENSMUSG00000027406	Idh3b	1	1.13887	1.08825
ENSMUSG00000027478	Dnmt3b	1	1.21266	0.981294
ENSMUSG00000027523	Gnas	1	2.06341	0.695138
ENSMUSG00000027547	Sall4	1	2.17585	0.720054
ENSMUSG00000027566	Psma7	1	2.06711	0.404433
ENSMUSG00000027573	Gid8	1	0.578611	1.61874
ENSMUSG00000027613	Eif6	1	1.82197	0.563113
ENSMUSG00000027637	1110008F13Rik	1	1.48675	0.744778
ENSMUSG00000027671	Actl6a	1	2.38741	0.637272
ENSMUSG00000027673	Ndufb5	1	2.4093	0.37215
ENSMUSG00000027680	Fxr1	1	1.47753	1.0024
ENSMUSG00000027715	Ccna2	1	0.9448	0.739665
ENSMUSG00000027804	Ppid	1	1.90121	0.477028
ENSMUSG00000027940	Tpm3	1	1.44159	0.704894
ENSMUSG00000027998	Plrg1	1	0.759192	1.75584
ENSMUSG00000028013	Ppa2	1	1.19232	1.23683
ENSMUSG00000028034	Fubp1	1	0.672627	1.83216
ENSMUSG00000028081	Rps3a1	1	0.66953	1.84069
ENSMUSG00000028138	Adh5	1	2.90499	0.263852
ENSMUSG00000028156	Eif4e	1	1.10615	0.743857
ENSMUSG00000028223	Decr1	1	0.783401	1.34066
ENSMUSG00000028234	Rps20	1	52.3807	0.0761585
ENSMUSG00000028367	Txn1	1	3.8405	0.597579
ENSMUSG00000028398	Tmem261	1	0.751298	1.00047
ENSMUSG00000028410	Dnaja1	1	2.57281	0.711249
ENSMUSG00000028423	Nfx1	1	0.797603	1.52864
ENSMUSG00000028426	Rad23b	1	1.47155	0.778908
ENSMUSG00000028433	Ubap2	1	1.36754	1.01357
ENSMUSG00000028447	Dctn3	1	0.62707	1.5024
ENSMUSG00000028452	Vcp	1	0.855843	1.47928
ENSMUSG00000028455	Stoml2	1	1.27782	0.903413
ENSMUSG00000028478	Clta	1	2.25958	0.701202
ENSMUSG00000028484	Psip1	1	0.590233	1.52699
ENSMUSG00000028560	Usp1	1	0.554099	2.22034
ENSMUSG00000028609	Magoh	1	1.01077	1.25263
ENSMUSG00000028633	Ctps	1	0.859772	0.932565
ENSMUSG00000028656	Cap1	1	1.16499	1.11795
ENSMUSG00000028676	Srsf10	1	0.650337	0.949571
ENSMUSG00000028691	Prdx1	1	18.7649	0.142745
ENSMUSG00000028692	Akr1a1	1	1.47204	0.96833
ENSMUSG00000028693	Nasp	1	4.11346	0.505786
ENSMUSG00000028788	Ptp4a2	1	1.13708	1.18816
ENSMUSG00000028798	Eif3i	1	2.37822	0.537557
ENSMUSG00000028811	Yars	1	0.969567	1.16997
ENSMUSG00000028820	Sfpq	1	1.27467	1.0241
ENSMUSG00000028826	Tmem57	1	0.765909	1.24171
ENSMUSG00000028843	Sh3bgrl3	1	1.06573	1.1619
ENSMUSG00000028868	Wasf2	1	0.74009	1.60442
ENSMUSG00000028882	Ppp1r8	1	0.98596	1.00019
ENSMUSG00000028902	Sf3a3	1	0.637676	1.9314
ENSMUSG00000028932	Psmc2	1	1.28767	0.999346
ENSMUSG00000028936	Rpl22	1	18.456	0.107722
ENSMUSG00000028953	Abcf2	1	1.17379	1.11001
ENSMUSG00000028964	Park7	1	2.25804	0.643712
ENSMUSG00000028998	Tomm7	1	3.39497	0.533769
ENSMUSG00000029007	Agtrap	1	1.14161	1.19629
ENSMUSG00000029012	Orc5	1	0.503739	1.99576
ENSMUSG00000029014	Dnajc2	1	1.22221	1.03146
ENSMUSG00000029030	Tprgl	1	0.63225	1.97019
ENSMUSG00000029038	Ssu72	1	1.13354	0.861429
ENSMUSG00000029048	Rer1	1	0.536367	1.46632
ENSMUSG00000029203	Ube2k	1	0.642255	1.86222
ENSMUSG00000029223	Uchl1	1	0.748235	1.28988
ENSMUSG00000029249	Rest	1	0.834534	1.62174
ENSMUSG00000029267	Mtf2	1	0.893873	1.01264
ENSMUSG00000029328	Hnrnpdl	1	1.20351	1.10191
ENSMUSG00000029415	Sdad1	1	0.506285	1.48276
ENSMUSG00000029430	Ran	1	6.63397	0.259342
ENSMUSG00000029447	Cct6a	1	5.57468	0.318556
ENSMUSG00000029455	Aldh2	1	0.78312	1.167
ENSMUSG00000029462	Vps29	1	1.1184	0.684166
ENSMUSG00000029467	Atp2a2	1	1.14824	1.1291
ENSMUSG00000029538	Srsf9	1	0.777245	0.874027
ENSMUSG00000029559	2210016L21Rik	1	0.548237	1.46006
ENSMUSG00000029580	Actb	1	11.4106	0.228235
ENSMUSG00000029591	Ung	1	1.18629	0.736003
ENSMUSG00000029599	Ddx54	1	0.867857	1.46403
ENSMUSG00000029614	Rpl6	1	13.8687	0.122199
ENSMUSG00000029616	Erp29	1	0.750201	1.56819
ENSMUSG00000029632	Ndufa4	1	2.17761	0.589672
ENSMUSG00000029642	Polr1d	1	1.49012	0.597704
ENSMUSG00000029649	Pomp	1	1.4293	0.701907
ENSMUSG00000029730	Mcm7	1	2.31544	0.397141
ENSMUSG00000029815	Malsu1	1	0.930345	1.48908
ENSMUSG00000029993	Nfu1	1	1.03925	1.27719
ENSMUSG00000030007	Cct7	1	3.11258	0.528682
ENSMUSG00000030057	Cnbp	1	3.23365	0.29892
ENSMUSG00000030082	Sec61a1	1	0.624807	1.12629
ENSMUSG00000030189	Ybx3	1	1.64925	0.502246
ENSMUSG00000030224	Strap	1	0.895131	1.16047
ENSMUSG00000030335	Mrpl51	1	1.38956	1.01201
ENSMUSG00000030357	Fkbp4	1	3.82268	0.300787
ENSMUSG00000030403	Vasp	1	0.585641	1.77211
ENSMUSG00000030421	Uri1	1	2.19844	0.474446
ENSMUSG00000030536	Iqgap1	1	0.529174	1.74165
ENSMUSG00000030588	Yif1b	1	0.666592	1.41087
ENSMUSG00000030591	Psmd8	1	1.25344	1.0234
ENSMUSG00000030615	Tmem126a	1	0.520721	1.87754
ENSMUSG00000030652	Coq7	1	0.633668	1.27822
ENSMUSG00000030714	Ccdc101	1	1.00162	1.40111
ENSMUSG00000030738	Eif3c	1	1.35766	0.807253
ENSMUSG00000030744	Rps3	1	26.2277	0.0655426
ENSMUSG00000030793	Pycard	1	1.26964	0.983755
ENSMUSG00000030842	Lamtor1	1	0.806529	1.13294
ENSMUSG00000030846	Tial1	1	0.546361	2.21816
ENSMUSG00000030869	Ndufab1	1	2.72317	0.55187
ENSMUSG00000030872	Gga2	1	1.35864	0.783855
ENSMUSG00000030879	Mrpl17	1	1.54445	0.642686
ENSMUSG00000030884	Uqcrc2	1	0.651651	1.82974
ENSMUSG00000030970	Ctbp2	1	0.592827	1.85705
ENSMUSG00000030978	Rrm1	1	0.628986	1.64897
ENSMUSG00000031004	Mki67	1	0.711442	1.72595
ENSMUSG00000031029	Eif3f	1	4.83567	0.170635
ENSMUSG00000031059	Ndufb11	1	1.18363	0.949619
ENSMUSG00000031068	Glrx3	1	3.23403	0.321167
ENSMUSG00000031231	Cox7b	1	5.53007	0.273959
ENSMUSG00000031311	Nono	1	2.40671	0.475338
ENSMUSG00000031320	Rps4x	1	31.2371	0.136955
ENSMUSG00000031386	Hcfc1	1	0.991392	1.43007
ENSMUSG00000031432	Prps1	1	1.55491	1.01841
ENSMUSG00000031447	Lamp1	1	1.89338	0.661832
ENSMUSG00000031458	Coprs	1	0.598252	1.89773
ENSMUSG00000031490	Eif4ebp1	1	4.82398	0.398247
ENSMUSG00000031578	Mak16	1	0.79392	1.52293
ENSMUSG00000031633	Slc25a4	1	2.73361	0.693498
ENSMUSG00000031672	Got2	1	1.19105	0.73007
ENSMUSG00000031697	Orc6	1	0.701481	1.48682
ENSMUSG00000031783	Polr2c	1	0.660032	1.49427
ENSMUSG00000031818	Cox4i1	1	7.68399	0.153
ENSMUSG00000031819	Emc8	1	1.30189	0.612672
ENSMUSG00000031858	Mau2	1	0.737205	1.32589
ENSMUSG00000031879	Fam96b	1	0.505569	1.28071
ENSMUSG00000031902	Nfatc3	1	0.674438	1.36566
ENSMUSG00000031924	Cyb5b	1	0.59641	1.84938
ENSMUSG00000031960	Aars	1	2.14123	0.668201
ENSMUSG00000031984	2810004N23Rik	1	0.662876	1.39399
ENSMUSG00000032198	Dock6	1	0.6158	1.80978
ENSMUSG00000032199	Polr2m	1	0.704739	1.76275
ENSMUSG00000032215	Rsl24d1	1	1.13461	1.1475
ENSMUSG00000032216	Nedd4	1	3.58446	0.452609
ENSMUSG00000032218	Ccnb2	1	0.746531	1.65945
ENSMUSG00000032267	Usp28	1	0.658569	1.75584
ENSMUSG00000032279	Idh3a	1	0.509991	1.61743
ENSMUSG00000032288	Imp3	1	1.88513	0.7452
ENSMUSG00000032294	Pkm	1	12.1437	0.202829
ENSMUSG00000032309	Fbxo22	1	1.74385	0.871727
ENSMUSG00000032330	Cox7a2	1	5.0115	0.271626
ENSMUSG00000032348	Gsta4	1	5.98309	0.285813
ENSMUSG00000032366	Tpm1	1	0.680613	1.61383
ENSMUSG00000032387	Rbpms2	1	1.95486	0.847751
ENSMUSG00000032399	Rpl4	1	34.4422	0.13188
ENSMUSG00000032407	U2surp	1	0.527245	2.24036
ENSMUSG00000032435	Dync1li1	1	0.708165	1.67941
ENSMUSG00000032437	Stt3b	1	0.790486	1.24043
ENSMUSG00000032478	Nme6	1	0.546271	2.05228
ENSMUSG00000032481	Smarcc1	1	1.25605	0.768959
ENSMUSG00000032494	Tdgf1	1	2.63936	0.696042
ENSMUSG00000032518	Rpsa	1	57.6809	0.082098
ENSMUSG00000032637	Atxn2l	1	0.696424	1.5047
ENSMUSG00000032959	Pebp1	1	3.69333	0.368941
ENSMUSG00000032966	Fkbp1a	1	3.23603	0.581684
ENSMUSG00000033020	Polr2f	1	2.05454	0.702181
ENSMUSG00000033099	Nol12	1	0.541712	1.76403
ENSMUSG00000033228	Scaf11	1	0.518425	2.20371
ENSMUSG00000033307	Mif	1	20.3484	0.0778938
ENSMUSG00000033475	Tomm6	1	2.76191	0.462942
ENSMUSG00000033543	Gtf2a2	1	0.877026	1.40181
ENSMUSG00000033685	Ucp2	1	0.556153	1.95946
ENSMUSG00000033735	Spr	1	0.680929	1.13099
ENSMUSG00000033845	Mrpl15	1	2.55035	0.446295
ENSMUSG00000033916	Chmp2a	1	1.34121	1.10399
ENSMUSG00000033938	Ndufb7	1	1.1535	0.708576
ENSMUSG00000033940	Brk1	1	0.906395	1.29926
ENSMUSG00000033970	Rfc3	1	0.6647	1.26118
ENSMUSG00000034024	Cct2	1	3.10664	0.52848
ENSMUSG00000034088	Hdlbp	1	0.858533	1.45909
ENSMUSG00000034211	Mrps17	1	0.711379	1.61793
ENSMUSG00000034345	Gtf2h5	1	0.605632	1.83243
ENSMUSG00000034391	Fbxo15	1	0.766206	1.32958
ENSMUSG00000034424	Gcsh	1	1.49825	0.865224
ENSMUSG00000034566	Atp5h	1	3.9158	0.344349
ENSMUSG00000034708	Grn	1	0.736823	0.963899
ENSMUSG00000034926	Dhcr24	1	0.989188	1.14956
ENSMUSG00000034993	Vat1	1	0.650225	1.92539
ENSMUSG00000034994	Eef2	1	12.2173	0.182511
ENSMUSG00000035242	Oaz1	1	4.48637	0.512996
ENSMUSG00000035297	Cops4	1	1.41736	0.982688
ENSMUSG00000035469	Rcbtb1	1	0.57454	1.77148
ENSMUSG00000035478	Mbd3	1	1.44338	1.07078
ENSMUSG00000035530	Eif1	1	3.04693	0.387586
ENSMUSG00000035575	Utp6	1	0.552528	1.16619
ENSMUSG00000035637	Grhpr	1	0.672645	1.5791
ENSMUSG00000035674	Ndufa3	1	1.41512	1.00699
ENSMUSG00000035885	Cox8a	1	3.49035	0.439012
ENSMUSG00000035953	Tmem55b	1	0.798649	1.13836
ENSMUSG00000035960	Apex1	1	2.0853	0.826298
ENSMUSG00000036160	Surf6	1	0.518659	2.32323
ENSMUSG00000036180	Gatad2a	1	1.98533	0.83827
ENSMUSG00000036199	Ndufa13	1	1.65117	0.838725
ENSMUSG00000036202	Rif1	1	1.69103	0.93166
ENSMUSG00000036309	Skp1a	1	2.62091	0.538649
ENSMUSG00000036323	Srp72	1	1.05562	1.28073
ENSMUSG00000036371	Serbp1	1	3.2539	0.328617
ENSMUSG00000036372	Tmem258	1	1.60272	0.80095
ENSMUSG00000036427	Gpi1	1	1.2203	0.723067
ENSMUSG00000036751	Cox6b1	1	2.72417	0.577819
ENSMUSG00000036752	Tubb4b	1	2.73188	0.529291
ENSMUSG00000036781	Rps27l	1	3.90914	0.307103
ENSMUSG00000036940	Kdm1a	1	0.602147	1.23266
ENSMUSG00000036986	Pml	1	1.52251	0.926756
ENSMUSG00000036992	Nxt1	1	0.50995	1.92123
ENSMUSG00000037058	Paip2	1	1.18606	0.963927
ENSMUSG00000037152	Ndufc1	1	1.41762	0.791217
ENSMUSG00000037197	Rbm17	1	0.936139	1.02613
ENSMUSG00000037221	Mospd3	1	0.508525	2.00839
ENSMUSG00000037474	Dtl	1	0.758109	1.37704
ENSMUSG00000037487	Ubr5	1	2.25185	0.672784
ENSMUSG00000037531	Mrpl47	1	0.778053	1.5244
ENSMUSG00000037563	Rps16	1	2.27889	0.414353
ENSMUSG00000037601	Nme1	1	4.78189	0.330124
ENSMUSG00000037608	Bclaf1	1	1.41772	0.905428
ENSMUSG00000037624	Kcnk2	1	1.42894	0.903036
ENSMUSG00000037740	Mrps26	1	1.00845	0.989481
ENSMUSG00000037742	Eef1a1	1	19.3711	0.227911
ENSMUSG00000037851	Iars	1	0.673831	1.33616
ENSMUSG00000037894	H2afz	1	8.60485	0.215936
ENSMUSG00000038005	2700029M09Rik	1	0.523319	1.80485
ENSMUSG00000038274	Fau	1	1.97809	0.670058
ENSMUSG00000038299	Wdr36	1	0.738922	1.12598
ENSMUSG00000038379	Ttk	1	0.579124	1.82815
ENSMUSG00000038388	Mpp6	1	0.537597	2.18499
ENSMUSG00000038518	Jarid2	1	2.0364	0.827775
ENSMUSG00000038612	Mcl1	1	5.25531	0.383017
ENSMUSG00000038650	Rnh1	1	0.76772	1.40076
ENSMUSG00000038690	Atp5j2	1	4.20255	0.380485
ENSMUSG00000038722	Bud31	1	1.07477	1.11298
ENSMUSG00000038733	Wdr26	1	0.612515	1.18014
ENSMUSG00000038803	Ost4	1	0.811342	1.49599
ENSMUSG00000038845	Phb	1	1.11864	0.995776
ENSMUSG00000038880	Mrps34	1	0.829182	1.29373
ENSMUSG00000038900	Rpl12	1	1.47084	0.690044
ENSMUSG00000038909	Kat7	1	2.47473	0.585332
ENSMUSG00000038975	Rabggtb	1	0.614301	2.08344
ENSMUSG00000039001	Rps21	1	12.6767	0.165063
ENSMUSG00000039016	Timm8b	1	1.21756	1.02761
ENSMUSG00000039105	Atp6v1g1	1	2.02764	0.827044
ENSMUSG00000039191	Rbpj	1	1.14473	0.897723
ENSMUSG00000039221	Rpl22l1	1	3.89387	0.350693
ENSMUSG00000039262	Prrc2b	1	1.45152	0.986253
ENSMUSG00000039615	Stub1	1	1.32859	0.724693
ENSMUSG00000039640	Mrpl12	1	1.26904	0.694159
ENSMUSG00000039671	Zmynd8	1	0.611216	1.44646
ENSMUSG00000039682	Lap3	1	1.45737	1.07433
ENSMUSG00000039771	Polr2j	1	0.777528	1.41143
ENSMUSG00000040034	Nup43	1	0.625806	1.50164
ENSMUSG00000040048	Ndufb10	1	0.696719	1.66258
ENSMUSG00000040084	Bub1b	1	0.756482	1.25538
ENSMUSG00000040268	Plekha1	1	0.584859	2.15693
ENSMUSG00000040367	Lrrd1	1	1.18275	1.11923
ENSMUSG00000040459	Arglu1	1	0.635146	2.04519
ENSMUSG00000040463	Mybbp1a	1	1.73051	0.579741
ENSMUSG00000040488	Ltbp4	1	0.907685	1.03652
ENSMUSG00000040564	Apoc1	1	0.655599	1.21849
ENSMUSG00000040651	D14Abb1e	1	1.00589	1.06338
ENSMUSG00000040669	Phc1	1	2.10288	0.565192
ENSMUSG00000040681	Hmgn1	1	5.00555	0.450494
ENSMUSG00000040767	Snrnp25	1	0.545114	1.5863
ENSMUSG00000040785	Ttc3	1	0.524869	1.93604
ENSMUSG00000040824	Snrpd2	1	2.99902	0.66202
ENSMUSG00000040945	Rcc2	1	2.16468	0.609236
ENSMUSG00000040952	Rps19	1	13.2488	0.122034
ENSMUSG00000041126	H2afv	1	2.63923	0.461606
ENSMUSG00000041355	Ssr2	1	3.00516	0.430564
ENSMUSG00000041431	Ccnb1	1	0.838628	1.10844
ENSMUSG00000041453	Rpl21	1	16.9093	0.0825098
ENSMUSG00000041459	Tardbp	1	1.56707	0.972603
ENSMUSG00000041560	Gltscr2	1	2.28398	0.70692
ENSMUSG00000041712	Ubr7	1	0.603453	1.27189
ENSMUSG00000041769	Ppp2r2d	1	1.01616	0.971186
ENSMUSG00000041801	Phlda3	1	0.706435	1.54716
ENSMUSG00000041841	Rpl37	1	25.0969	0.115371
ENSMUSG00000041859	Mcm3	1	1.27432	0.687698
ENSMUSG00000041881	Ndufa7	1	3.74305	0.350576
ENSMUSG00000042043	Tbca	1	0.632737	1.90166
ENSMUSG00000042348	Arl15	1	0.530164	1.77067
ENSMUSG00000042354	Gnl3	1	1.62872	0.456041
ENSMUSG00000042462	Dctpp1	1	2.91134	0.369493
ENSMUSG00000042520	Ubap2l	1	1.31134	0.582782
ENSMUSG00000042541	Shfm1	1	1.35637	0.957163
ENSMUSG00000042606	Hirip3	1	0.83751	0.863301
ENSMUSG00000042729	Wdr74	1	0.573116	1.99526
ENSMUSG00000043716	Rpl7	1	0.849793	0.94491
ENSMUSG00000043866	Taf10	1	1.48005	0.679107
ENSMUSG00000044147	Arf6	1	0.537469	2.15803
ENSMUSG00000044894	Uqcrq	1	3.69132	0.483382
ENSMUSG00000045128	Rpl18a	1	27.0016	0.069521
ENSMUSG00000045435	Tmem60	1	0.766934	1.64929
ENSMUSG00000045690	Wdr89	1	2.12049	0.511448
ENSMUSG00000045962	Wnk1	1	0.761459	1.34938
ENSMUSG00000045983	Eif4g1	1	0.616145	1.46552
ENSMUSG00000046330	Rpl37a	1	9.45191	0.351779
ENSMUSG00000046364	Rpl27a	1	10.1248	0.0627574
ENSMUSG00000046432	Ngfrap1	1	2.04461	0.76035
ENSMUSG00000046434	Hnrnpa1	1	1.17211	1.20125
ENSMUSG00000046516	Cox17	1	0.568637	1.59866
ENSMUSG00000047187	Rab2a	1	0.984856	1.1881
ENSMUSG00000047215	Rpl9	1	1.05739	0.695442
ENSMUSG00000047407	Tgif1	1	0.65374	1.41008
ENSMUSG00000047675	Rps8	1	28.0591	0.0644246
ENSMUSG00000047676	Rpsa-ps10	1	0.807669	1.27803
ENSMUSG00000047751	Utf1	1	3.69552	0.505083
ENSMUSG00000048007	Timm8a1	1	0.880265	0.944625
ENSMUSG00000049091	Sephs2	1	0.66474	1.74325
ENSMUSG00000049422	Chchd10	1	8.83056	0.353775
ENSMUSG00000049751	Rpl36al	1	6.56171	0.278841
ENSMUSG00000049760	2410015M20Rik	1	1.07751	1.17853
ENSMUSG00000049960	Mrps16	1	1.20112	1.12175
ENSMUSG00000050017	Pitpnb	1	0.990463	1.37603
ENSMUSG00000050071	Bex1	1	2.24237	0.720591
ENSMUSG00000050608	Minos1	1	1.3975	0.596144
ENSMUSG00000050628	Ubald2	1	2.18398	0.723495
ENSMUSG00000050856	Atp5k	1	1.68817	0.781917
ENSMUSG00000050917	Fgf4	1	0.548122	1.33989
ENSMUSG00000050966	Lin28a	1	1.29563	0.917749
ENSMUSG00000051223	Bzw1	1	1.95147	0.765051
ENSMUSG00000051391	Ywhag	1	1.88476	0.583462
ENSMUSG00000051518	Rps19bp1	1	0.865574	0.956317
ENSMUSG00000051579	Tceal8	1	1.12315	0.962844
ENSMUSG00000051811	Cox6b2	1	1.23574	0.888825
ENSMUSG00000052146	Rps10	1	13.0995	0.162074
ENSMUSG00000052337	Immt	1	1.141	0.807158
ENSMUSG00000052397	Ezr	1	0.74474	1.51673
ENSMUSG00000052488	Cherp	1	0.636413	1.84191
ENSMUSG00000052681	Rap1b	1	0.876283	0.91869
ENSMUSG00000052738	Suclg1	1	1.03803	0.961072
ENSMUSG00000052997	Uba2	1	0.83802	0.869796
ENSMUSG00000053411	Cbx7	1	0.511469	1.64946
ENSMUSG00000053442	4930597O21Rik	1	4.06958	0.260603
ENSMUSG00000053560	Ier2	1	0.736062	1.22319
ENSMUSG00000053565	Eif3k	1	5.74455	0.241491
ENSMUSG00000053656	Dancr	1	0.671746	1.5785
ENSMUSG00000053768	Chchd3	1	0.814132	1.52714
ENSMUSG00000054309	Cpsf3	1	1.08321	0.992034
ENSMUSG00000054405	Dnajc8	1	2.22239	0.62034
ENSMUSG00000054428	Atpif1	1	4.40988	0.337121
ENSMUSG00000054452	Aes	1	0.599902	1.48275
ENSMUSG00000054717	Hmgb2	1	0.603199	1.78691
ENSMUSG00000054766	Set	1	4.28361	0.293611
ENSMUSG00000055044	Pdlim1	1	0.640279	1.4115
ENSMUSG00000055065	Ddx17	1	1.51497	0.97031
ENSMUSG00000055302	Mrfap1	1	2.40701	0.513052
ENSMUSG00000055436	Srsf11	1	1.51001	0.701824
ENSMUSG00000055491	Pprc1	1	0.565011	1.48544
ENSMUSG00000055531	Cpsf6	1	1.15246	1.20189
ENSMUSG00000055553	Kxd1	1	17.38	0.184073
ENSMUSG00000055681	Cope	1	0.921285	1.23094
ENSMUSG00000055762	Eef1d	1	1.24716	1.15046
ENSMUSG00000055839	Tceb2	1	5.16568	0.23203
ENSMUSG00000056076	Eif3b	1	2.26447	0.702101
ENSMUSG00000056201	Cfl1	1	5.73155	0.124471
ENSMUSG00000056851	Pcbp2	1	2.41276	0.776225
ENSMUSG00000057113	Npm1	1	34.2998	0.126859
ENSMUSG00000057177	Gsk3a	1	0.641125	1.72046
ENSMUSG00000057236	Rbbp4	1	1.59013	0.76049
ENSMUSG00000057278	Snrpg	1	8.56649	0.195043
ENSMUSG00000057322	Rpl38	1	3.42084	0.495771
ENSMUSG00000057554	Lgals8	1	0.725659	1.76715
ENSMUSG00000057666	Gapdh	1	8.57242	0.34113
ENSMUSG00000057841	Rpl32	1	36.6462	0.046023
ENSMUSG00000057863	Rpl36	1	10.3516	0.198178
ENSMUSG00000058006	Mdn1	1	0.617237	1.21547
ENSMUSG00000058407	Txndc9	1	0.984984	1.21683
ENSMUSG00000058546	Rpl23a	1	0.77317	1.11893
ENSMUSG00000058799	Nap1l1	1	4.29087	0.429573
ENSMUSG00000059005	Hnrnpa3	1	0.752209	0.956284
ENSMUSG00000059070	Rpl18	1	18.5593	0.0896731
ENSMUSG00000059119	Nap1l4	1	0.749968	1.27573
ENSMUSG00000059278	Lsmd1	1	1.52797	0.62667
ENSMUSG00000059291	Rpl11	1	0.761438	1.15106
ENSMUSG00000059534	Uqcr10	1	2.85194	0.603353
ENSMUSG00000059552	Trp53	1	2.54432	0.607241
ENSMUSG00000059586	Nsmce2	1	0.673358	1.43529
ENSMUSG00000059743	Fdps	1	0.762377	1.27323
ENSMUSG00000059751	Rps3a3	1	9.75294	0.155494
ENSMUSG00000059775	Rps26-ps1	1	0.510539	2.01831
ENSMUSG00000059796	Eif4a1	1	8.14658	0.208591
ENSMUSG00000060126	Tpt1	1	2.89799	0.701015
ENSMUSG00000060147	Serpinb6a	1	0.735929	1.68361
ENSMUSG00000060152	Pop5	1	1.26357	1.04557
ENSMUSG00000060279	Ap2a1	1	0.671818	1.27524
ENSMUSG00000060288	Ppih	1	0.759475	1.34691
ENSMUSG00000060373	Hnrnpc	1	2.88121	0.537421
ENSMUSG00000060419	Rps16-ps2	1	0.559215	1.58208
ENSMUSG00000060438	Rps10-ps1	1	1.26544	1.01784
ENSMUSG00000060591	Ifitm2	1	3.15894	0.443081
ENSMUSG00000060636	Rpl35a	1	2.17939	0.739233
ENSMUSG00000060679	Mrps9	1	0.60313	1.4598
ENSMUSG00000060743	H3f3a	1	0.815732	1.46289
ENSMUSG00000060938	Rpl26	1	34.0706	0.0538996
ENSMUSG00000061136	Prpf40a	1	0.724411	1.54118
ENSMUSG00000061286	Exosc5	1	1.5107	0.635538
ENSMUSG00000061315	Naca	1	1.95843	0.451103
ENSMUSG00000061360	Phf5a	1	1.3567	0.878375
ENSMUSG00000061374	Fiz1	1	1.27278	1.15184
ENSMUSG00000061479	Snrpa	1	0.702616	1.11957
ENSMUSG00000061518	Cox5b	1	5.07675	0.18114
ENSMUSG00000061559	Wdr61	1	0.758006	1.45354
ENSMUSG00000061613	U2af1	1	0.650376	1.52151
ENSMUSG00000061838	Suclg2	1	0.580956	2.01613
ENSMUSG00000061904	Slc25a3	1	4.01494	0.473959
ENSMUSG00000061983	Rps12	1	1.23953	0.894174
ENSMUSG00000062006	Rpl34	1	1.32815	1.00824
ENSMUSG00000062203	Gspt1	1	1.49711	0.815358
ENSMUSG00000062456	Rpl9-ps6	1	1.94924	0.606072
ENSMUSG00000062647	Rpl7a	1	1.36798	1.11485
ENSMUSG00000062762	Ei24	1	0.720294	1.14532
ENSMUSG00000062797	l7Rn6	1	0.548532	2.05981
ENSMUSG00000062825	Actg1	1	1.19045	0.644236
ENSMUSG00000062981	Mrpl42	1	2.0172	0.666798
ENSMUSG00000063001	Rps23-ps	1	0.995136	1.20267
ENSMUSG00000063171	Rps4y2	1	6.53767	0.300107
ENSMUSG00000063200	Nol7	1	1.14577	0.955477
ENSMUSG00000063316	Rpl27	1	0.669443	1.26782
ENSMUSG00000063457	Rps15	1	9.6914	0.184983
ENSMUSG00000063480	Nhp2l1	1	2.65175	0.550516
ENSMUSG00000063787	Chchd1	1	2.16961	0.696712
ENSMUSG00000063884	Ptcd3	1	0.810978	1.22744
ENSMUSG00000063904	Dpp3	1	0.817265	1.2015
ENSMUSG00000064326	Siva1	1	2.51015	0.442885
ENSMUSG00000066232	Ipo7	1	0.849004	1.23153
ENSMUSG00000066362	Rps13-ps1	1	17.735	0.0898862
ENSMUSG00000066705	Fxyd6	1	1.72859	0.780824
ENSMUSG00000066900	Suds3	1	0.679347	1.26311
ENSMUSG00000067058	Rps15a-ps5	1	0.511071	1.7842
ENSMUSG00000067148	Polr1c	1	0.910862	1.3992
ENSMUSG00000067274	Rplp0	1	29.6119	0.137672
ENSMUSG00000067288	Rps28	1	9.51856	0.258485
ENSMUSG00000067344	Rps25-ps1	1	1.22251	0.835337
ENSMUSG00000068037	Mas1	1	1.8546	0.769332
ENSMUSG00000068039	Tcp1	1	3.50105	0.403694
ENSMUSG00000068220	Lgals1	1	1.65558	0.980853
ENSMUSG00000068823	Csde1	1	1.50889	0.79631
ENSMUSG00000068856	Sf3b4	1	1.03513	1.34619
ENSMUSG00000068882	Ssb	1	0.661378	1.05428
ENSMUSG00000068921	Dap3	1	0.850585	1.31407
ENSMUSG00000069662	Marcks	1	0.762516	1.21921
ENSMUSG00000069744	Psmb3	1	3.24395	0.416389
ENSMUSG00000070319	Eif3g	1	2.98458	0.324977
ENSMUSG00000070372	Capza1	1	0.53366	2.05245
ENSMUSG00000070493	Chchd2	1	11.5521	0.239075
ENSMUSG00000071072	Ptges3	1	1.82014	0.706245
ENSMUSG00000071076	Jund	1	2.3548	0.635033
ENSMUSG00000071172	Srsf3	1	4.20814	0.435345
ENSMUSG00000071415	Rpl23	1	7.69424	0.147696
ENSMUSG00000071451	Psmg4	1	0.67088	1.29441
ENSMUSG00000071547	Nt5dc2	1	1.69706	0.895579
ENSMUSG00000071644	Eef1g	1	14.3197	0.16764
ENSMUSG00000071653	1810009A15Rik	1	1.19078	0.871553
ENSMUSG00000071655	Ubxn1	1	0.770296	1.33952
ENSMUSG00000071662	Polr2g	1	0.894461	0.914037
ENSMUSG00000071708	Sms	1	0.739019	1.2307
ENSMUSG00000071866	Ppia	1	3.8543	0.496057
ENSMUSG00000072235	Tuba1a	1	1.06933	1.24835
ENSMUSG00000072244	Trim6	1	0.97517	1.30974
ENSMUSG00000072772	Grcc10	1	0.638153	1.58972
ENSMUSG00000073616	Myeov2	1	1.13806	1.05708
ENSMUSG00000073676	Hspe1	1	7.45054	0.239786
ENSMUSG00000073702	Rpl31	1	4.62371	0.217336
ENSMUSG00000074129	Rpl13a	1	45.2612	0.0483929
ENSMUSG00000074476	Spc24	1	0.874901	1.45291
ENSMUSG00000074578	1500012F01Rik	1	1.3063	0.715159
ENSMUSG00000074656	Eif2s2	1	4.82459	0.508344
ENSMUSG00000074884	Serf2	1	3.43729	0.54281
ENSMUSG00000075229	Ccdc58	1	1.04631	1.33306
ENSMUSG00000076432	Ywhaq	1	3.71465	0.399007
ENSMUSG00000076437	2700094K13Rik	1	0.833366	1.34586
ENSMUSG00000076441	Ass1	1	0.809719	1.36075
ENSMUSG00000077450	Rab11b	1	0.821755	1.37871
ENSMUSG00000077563	Snora68	1	22.2322	0.0846033
ENSMUSG00000077737	Snord72	1	24.3161	0.13715
ENSMUSG00000078348	Sf3b5	1	0.669483	1.25877
ENSMUSG00000078427	Sarnp	1	0.569675	2.16662
ENSMUSG00000078566	Bnip3	1	0.603712	1.86579
ENSMUSG00000078578	Ube2d3	1	2.26764	0.680423
ENSMUSG00000078652	Psme3	1	1.03888	1.14918
ENSMUSG00000078784	1810022K09Rik	1	3.06377	0.45932
ENSMUSG00000078812	Eif5a	1	11.1215	0.22236
ENSMUSG00000079259	Trim71	1	0.945631	0.819976
ENSMUSG00000079426	Arpc4	1	1.05611	1.15302
ENSMUSG00000079478	Sssca1	1	0.945854	1.29158
ENSMUSG00000079523	Tmsb10	1	3.84298	0.464873
ENSMUSG00000079641	Rpl39	1	26.333	0.160658
ENSMUSG00000079658	Tceb1	1	1.15652	1.11152
ENSMUSG00000081049	Rps24-ps3	1	2.27009	0.376306
ENSMUSG00000084131	Rpl3-ps2	1	1.38267	0.636802
ENSMUSG00000085241	Snhg3	1	0.720393	1.30223
ENSMUSG00000086290	Snhg12	1	0.778142	1.72464
ENSMUSG00000086841	2410006H16Rik	1	3.27957	0.430647
ENSMUSG00000086859	2810008D09Rik	1	0.769557	1.37184
ENSMUSG00000087590	2410004N09Rik	1	0.772989	1.45974
ENSMUSG00000090137	Uba52	1	16.2977	0.203416
ENSMUSG00000090553	Snrpe	1	2.49685	0.709826
ENSMUSG00000090862	Rps13	1	0.808358	0.84605
ENSMUSG00000092203	1110038B12Rik	1	1.0969	0.992698
ENSMUSG00000092349	BC033916	1	0.939962	1.30674
ENSMUSG00000093674	Rpl41	1	21.8532	0.272896
ENSMUSG00000093930	Hmgcs1	1	1.34037	1.06748
ENSMUSG00000093989	Rnasek	1	1.22179	1.01765
ENSMUSG00000096768	Erdr1	1	1.15097	0.738242
ENSMUSG00000097195	Snhg5	1	1.0201	1.34847
ENSMUSG00000000295	Hddc2	1	0.577049	1.79432
ENSMUSG00000003099	Ppp5c	1	0.954753	1.15884
ENSMUSG00000015575	Atp6v0e	1	0.734386	1.51993
ENSMUSG00000017760	Ctsa	1	0.592545	1.89096
ENSMUSG00000018821	Avpi1	1	0.775471	1.12717
ENSMUSG00000019428	Fkbp8	1	0.860626	1.52419
ENSMUSG00000020114	Cand1	1	0.682818	1.76429
ENSMUSG00000020171	Yeats4	1	0.978257	0.994289
ENSMUSG00000020211	Sf3a2	1	0.523967	2.05209
ENSMUSG00000020572	Nampt	1	0.591465	1.85698
ENSMUSG00000020925	Ccdc43	1	0.54825	2.09518
ENSMUSG00000021264	Yy1	1	0.793058	1.62763
ENSMUSG00000021377	Dek	1	1.48087	1.06474
ENSMUSG00000021764	Ndufs4	1	1.76171	0.735948
ENSMUSG00000021843	Ktn1	1	0.876818	1.2267
ENSMUSG00000021905	Dph3	1	0.603744	1.73278
ENSMUSG00000022407	Adsl	1	0.813457	0.885582
ENSMUSG00000022438	Parvb	1	0.634813	1.66335
ENSMUSG00000024248	Cox7a2l	1	1.76337	0.816647
ENSMUSG00000024772	Ehd1	1	0.8095	1.30519
ENSMUSG00000024944	Arl2	1	0.871492	1.29018
ENSMUSG00000025133	Ints4	1	0.652003	1.75949
ENSMUSG00000027678	Ncoa3	1	0.511988	1.80813
ENSMUSG00000027787	Nmd3	1	0.899695	1.38416
ENSMUSG00000028029	Aimp1	1	1.19461	1.02638
ENSMUSG00000028098	Rnf115	1	0.526226	2.19481
ENSMUSG00000028409	Smu1	1	0.876162	1.21725
ENSMUSG00000028416	Bag1	1	0.700401	1.51932
ENSMUSG00000028837	Psmb2	1	1.47079	1.0297
ENSMUSG00000029147	Ppm1g	1	1.63323	0.81251
ENSMUSG00000029178	Klf3	1	0.586274	2.19822
ENSMUSG00000029198	Grpel1	1	0.768576	1.51265
ENSMUSG00000029390	Tmed2	1	0.87364	1.26052
ENSMUSG00000029405	G3bp2	1	0.912781	1.30334
ENSMUSG00000029422	Rsrc2	1	0.652871	1.97281
ENSMUSG00000029610	Aimp2	1	0.665371	1.77597
ENSMUSG00000030042	Pole4	1	0.777179	1.2847
ENSMUSG00000030619	Eed	1	1.1545	0.897033
ENSMUSG00000030662	Ipo5	1	1.36723	1.05099
ENSMUSG00000031897	Psmb10	1	0.637995	1.842
ENSMUSG00000031939	Taf1d	1	1.11509	0.911486
ENSMUSG00000032563	Mrpl3	1	0.564312	1.94921
ENSMUSG00000033417	Cacul1	1	0.580377	1.97678
ENSMUSG00000034120	Srsf2	1	1.9062	0.843511
ENSMUSG00000034192	Lsm3	1	0.617965	1.1406
ENSMUSG00000035443	Thyn1	1	1.40103	0.640386
ENSMUSG00000035828	Pim3	1	0.746989	1.6832
ENSMUSG00000036112	Metap2	1	0.648962	1.86231
ENSMUSG00000036315	Znrd1	1	0.8185	1.26175
ENSMUSG00000036617	Etl4	1	0.992621	0.96025
ENSMUSG00000036850	Mrpl41	1	0.53143	2.20803
ENSMUSG00000039130	Zc3hc1	1	0.781236	1.72434
ENSMUSG00000040028	Elavl1	1	0.659355	1.91536
ENSMUSG00000043858	Nup62	1	0.530057	1.94173
ENSMUSG00000044018	Mrpl50	1	0.508015	1.58147
ENSMUSG00000044533	Rps2	1	1.34619	0.901298
ENSMUSG00000049517	Rps23	1	0.534482	1.87388
ENSMUSG00000051232	Tmem199	1	0.502908	2.07671
ENSMUSG00000052253	Zfp622	1	0.837584	1.28327
ENSMUSG00000053664	Uck2	1	0.628862	1.22935
ENSMUSG00000053931	Cnn3	1	2.02171	0.778927
ENSMUSG00000054604	Cggbp1	1	0.713554	1.7997
ENSMUSG00000058793	Cds2	1	0.654384	1.87939
ENSMUSG00000061787	Rps17	1	0.500105	2.07082
ENSMUSG00000062580	Timm17a	1	0.770997	1.57094
ENSMUSG00000063800	Prpf38a	1	0.884353	1.2378
ENSMUSG00000066036	Ubr4	1	0.805409	1.52992
ENSMUSG00000068749	Psma5	1	1.05983	0.927193
ENSMUSG00000074637	Sox2	1	1.34391	1.10238
ENSMUSG00000079184	Mphosph8	1	0.628476	1.36709
ENSMUSG00000000787	Ddx3x	1	2.03896	0.796372
ENSMUSG00000001053	N4bp3	1	0.660951	1.82301
ENSMUSG00000001054	Rmnd5b	1	1.10898	1.21389
ENSMUSG00000001228	Uhrf1	1	0.836045	1.41982
ENSMUSG00000001472	Tcf25	1	0.701733	1.46446
ENSMUSG00000001829	Clpb	1	0.543511	2.21806
ENSMUSG00000002661	Alkbh7	1	0.647223	1.99844
ENSMUSG00000003346	Abhd17a	1	0.566695	1.78891
ENSMUSG00000003644	Rps6ka1	1	0.686049	1.38968
ENSMUSG00000005204	Senp3	1	0.573959	1.49083
ENSMUSG00000005683	Cs	1	1.8495	0.659716
ENSMUSG00000005698	Ctcf	1	0.580976	1.35599
ENSMUSG00000006005	Tpr	1	1.35512	0.944618
ENSMUSG00000006273	Atp6v1b2	1	0.920229	1.1738
ENSMUSG00000006740	Kif5b	1	0.524207	1.58652
ENSMUSG00000007670	Khsrp	1	0.683368	1.64208
ENSMUSG00000007836	Hnrnpa0	1	1.19223	1.21636
ENSMUSG00000009535	Rnmt	1	0.520821	1.79667
ENSMUSG00000013415	Igf2bp1	1	1.21104	1.12045
ENSMUSG00000015290	Ubl4	1	0.552955	1.84174
ENSMUSG00000018567	Gabarap	1	1.01329	1.09351
ENSMUSG00000018572	Phf23	1	0.731632	1.75707
ENSMUSG00000018882	Mrpl45	1	0.646505	1.31124
ENSMUSG00000019494	Cops6	1	0.637962	1.20361
ENSMUSG00000019970	Sgk1	1	0.749342	1.42391
ENSMUSG00000020078	Vps26a	1	0.625835	1.23355
ENSMUSG00000020198	Ap3d1	1	0.848563	1.1315
ENSMUSG00000020265	Sumo3	1	0.664497	1.88169
ENSMUSG00000020368	Canx	1	1.33671	0.879528
ENSMUSG00000020392	Cdkn2aipnl	1	0.599296	1.80321
ENSMUSG00000020458	Rtn4	1	1.00601	1.36194
ENSMUSG00000020483	Dynll2	1	0.518498	1.83657
ENSMUSG00000020496	Rnf187	1	1.57045	0.732553
ENSMUSG00000020629	Adi1	1	1.20641	1.11036
ENSMUSG00000020706	Ftsj3	1	0.75522	1.42917
ENSMUSG00000020739	Nup85	1	0.713862	1.84045
ENSMUSG00000020869	Lrrc59	1	0.803888	1.25369
ENSMUSG00000021048	Mthfd1	1	1.04818	0.997407
ENSMUSG00000021486	Prelid1	1	2.78459	0.425526
ENSMUSG00000021500	Ddx46	1	0.569185	1.99727
ENSMUSG00000021537	Cetn3	1	0.758028	1.52394
ENSMUSG00000021771	Vdac2	1	2.59535	0.436858
ENSMUSG00000021911	Parg	1	0.665879	1.45454
ENSMUSG00000021932	Rnaseh2b	1	0.52051	1.93688
ENSMUSG00000022010	Tsc22d1	1	0.575663	1.71941
ENSMUSG00000022024	Sugt1	1	1.63682	0.601584
ENSMUSG00000022052	Ppp2r2a	1	0.644092	1.98768
ENSMUSG00000022178	Ajuba	1	1.00447	1.36755
ENSMUSG00000022337	Emc2	1	0.671444	1.5142
ENSMUSG00000022706	Mrpl40	1	0.826977	1.4411
ENSMUSG00000022855	Senp2	1	0.555527	1.91142
ENSMUSG00000022881	Rfc4	1	0.604801	1.97629
ENSMUSG00000023106	Denr	1	0.563245	1.92835
ENSMUSG00000023932	Cdc5l	1	0.577056	1.68642
ENSMUSG00000024104	Fam21	1	0.57276	1.59382
ENSMUSG00000024181	Mrpl28	1	0.667924	1.52904
ENSMUSG00000024271	Elp2	1	0.694905	1.4396
ENSMUSG00000024900	Cpt1a	1	0.502999	2.18957
ENSMUSG00000025155	Dus1l	1	0.617911	1.7015
ENSMUSG00000025246	Tbl1x	1	0.773739	1.40848
ENSMUSG00000025809	Itgb1	1	0.657431	1.90053
ENSMUSG00000026019	Wdr12	1	1.49361	1.04038
ENSMUSG00000026083	Eif5b	1	0.663244	1.56079
ENSMUSG00000026229	Psmd1	1	1.16828	0.792893
ENSMUSG00000026643	Nmt2	1	0.854037	1.39909
ENSMUSG00000026843	Fubp3	1	0.508263	2.24368
ENSMUSG00000027506	Tpd52	1	0.926785	1.46938
ENSMUSG00000027620	Rbm39	1	0.990075	1.20175
ENSMUSG00000027642	Rpn2	1	1.36118	0.895031
ENSMUSG00000027770	Dhx36	1	0.502705	2.28117
ENSMUSG00000027782	Kpna4	1	0.509839	1.58499
ENSMUSG00000027852	Nras	1	1.03042	0.955957
ENSMUSG00000028194	Ddah1	1	0.638204	1.87476
ENSMUSG00000028412	Slc44a1	1	0.617235	1.65136
ENSMUSG00000028431	Ikbkap	1	0.557383	2.16993
ENSMUSG00000028577	Plaa	1	0.696246	1.50252
ENSMUSG00000028677	Rnf220	1	0.871731	0.997848
ENSMUSG00000028684	Urod	1	0.562417	1.85139
ENSMUSG00000028741	Mrto4	1	0.671745	1.42044
ENSMUSG00000028766	Alpl	1	0.541785	2.23138
ENSMUSG00000028861	Mrps15	1	0.642079	1.49609
ENSMUSG00000029028	Lrrc47	1	0.595234	1.63217
ENSMUSG00000029066	Mrpl20	1	1.34246	1.00018
ENSMUSG00000029577	Ube3b	1	0.543452	1.63324
ENSMUSG00000029686	Cul1	1	0.675659	1.62855
ENSMUSG00000029713	Gnb2	1	0.693748	1.24554
ENSMUSG00000030138	Bms1	1	0.558564	1.80416
ENSMUSG00000030704	Rab6a	1	0.639281	1.90181
ENSMUSG00000030751	Psma1	1	1.76179	0.781062
ENSMUSG00000031078	Cttn	1	0.524783	1.92891
ENSMUSG00000031546	Gins4	1	0.581965	1.41996
ENSMUSG00000031696	Vps35	1	0.52757	2.16603
ENSMUSG00000032097	Ddx6	1	0.507469	2.3976
ENSMUSG00000032185	Carm1	1	0.54317	2.09161
ENSMUSG00000032244	Fem1b	1	0.601302	2.13991
ENSMUSG00000032263	Bckdhb	1	0.504527	1.62197
ENSMUSG00000032423	Syncrip	1	0.916312	1.28335
ENSMUSG00000032849	Abcc4	1	0.763956	1.73543
ENSMUSG00000033161	Atp1a1	1	0.852468	1.44621
ENSMUSG00000033285	Wdr3	1	0.605229	1.87779
ENSMUSG00000033379	Atp6v0b	1	1.12667	1.08151
ENSMUSG00000033706	Smyd5	1	0.511572	2.39136
ENSMUSG00000033732	Sf3b3	1	1.70531	0.799418
ENSMUSG00000034285	Nipsnap1	1	0.777198	0.970303
ENSMUSG00000035049	Rrp12	1	0.529248	2.04709
ENSMUSG00000036438	Calm2	1	0.688483	1.32762
ENSMUSG00000036550	Cnot1	1	0.870456	0.92473
ENSMUSG00000037236	Matr3	1	0.651625	1.30349
ENSMUSG00000037331	Larp1	1	0.500748	1.83045
ENSMUSG00000037622	Wdtc1	1	0.630307	1.64034
ENSMUSG00000037710	Cisd1	1	0.733552	1.68395
ENSMUSG00000037815	Ctnna1	1	1.92962	0.634594
ENSMUSG00000038502	Ptov1	1	0.791658	1.07895
ENSMUSG00000038697	Taf5l	1	0.69931	1.59816
ENSMUSG00000039361	Picalm	1	0.531465	2.30974
ENSMUSG00000039509	Nup133	1	0.502825	1.80212
ENSMUSG00000039768	Dnajc11	1	0.527061	2.10585
ENSMUSG00000040025	Ythdf2	1	0.612312	1.41488
ENSMUSG00000040044	Orc3	1	0.527783	1.93886
ENSMUSG00000040269	Mrps28	1	0.551391	1.29032
ENSMUSG00000040331	Nsmce4a	1	1.05349	0.883182
ENSMUSG00000040850	Psme4	1	1.11546	1.0578
ENSMUSG00000041236	Vps41	1	0.737634	1.74608
ENSMUSG00000041438	Cirh1a	1	0.69582	1.39973
ENSMUSG00000041645	Ddx24	1	0.803869	1.32305
ENSMUSG00000041740	Rnf10	1	0.775003	1.40726
ENSMUSG00000041817	Fam169a	1	0.517872	2.26762
ENSMUSG00000041870	Ankrd13a	1	0.5952	1.53444
ENSMUSG00000043323	Fbrsl1	1	0.7229	1.49092
ENSMUSG00000043411	Usp48	1	0.982913	0.817905
ENSMUSG00000045055	Rpsa-ps2	1	0.617161	1.35611
ENSMUSG00000047126	Cltc	1	1.0715	1.24861
ENSMUSG00000047714	Ppp1r2	1	0.620014	1.46328
ENSMUSG00000047832	Cdca4	1	0.518585	1.98774
ENSMUSG00000047879	Usp14	1	0.947767	0.899735
ENSMUSG00000048578	Mlec	1	0.564368	1.59044
ENSMUSG00000049299	Trappc1	1	0.647629	1.42008
ENSMUSG00000050708	Ftl1	1	0.571513	1.2919
ENSMUSG00000052962	Mrpl35	1	0.781449	1.01497
ENSMUSG00000053510	Nrd1	1	0.706008	1.38357
ENSMUSG00000054091	1810037I17Rik	1	0.510098	1.7391
ENSMUSG00000054387	Mdm4	1	0.552654	1.93474
ENSMUSG00000055612	Cdca7	1	0.798665	1.49342
ENSMUSG00000056342	Usp34	1	1.01358	1.12618
ENSMUSG00000056537	Rlim	1	0.821851	1.29224
ENSMUSG00000057561	Eif1a	1	1.29961	1.09389
ENSMUSG00000057657	Rps18-ps3	1	0.958544	1.30877
ENSMUSG00000058833	2810428I15Rik	1	0.821612	1.30815
ENSMUSG00000061130	Ppm1b	1	0.780797	1.55877
ENSMUSG00000061950	Ppp4r1	1	0.579872	2.09061
ENSMUSG00000062309	Rpp25	1	0.677966	1.51469
ENSMUSG00000062397	Zfp706	1	1.11809	0.989043
ENSMUSG00000074886	Grk6	1	0.812922	1.22598
ENSMUSG00000078713	Tomm5	1	0.644679	1.36417
ENSMUSG00000079477	Rab7	1	1.54439	0.948427
ENSMUSG00000084284	Tpt1-ps6	1	0.710488	1.30605
ENSMUSG00000084319	Tpt1-ps3	1	2.5492	0.563172
ENSMUSG00000084786	Ubl5	1	1.60959	0.754297
ENSMUSG00000087166	L1td1	1	1.56145	0.802884
ENSMUSG00000089824	Rbm12	1	0.601326	2.10912
ENSMUSG00000091490	Triml2	1	0.727372	1.50509
ENSMUSG00000001418	0610031J06Rik	1	0.508704	2.41908
ENSMUSG00000006304	Arpc2	1	0.598676	1.81479
ENSMUSG00000017221	Psmd3	1	0.55034	2.17667
ENSMUSG00000020125	Elane	1	0.568907	1.95066
ENSMUSG00000021767	Kat6b	1	0.549368	2.28644
ENSMUSG00000025495	Ptdss2	1	0.645246	1.25171
ENSMUSG00000026036	Nif3l1	1	0.504244	2.28142
ENSMUSG00000027775	Mfsd1	1	0.772471	1.19679
ENSMUSG00000031821	Gins2	1	0.519019	2.35065
ENSMUSG00000036693	Nop14	1	0.521791	1.69767
ENSMUSG00000039218	Srrm2	1	0.618833	1.78845
ENSMUSG00000055817	Mta3	1	0.500122	2.13004
ENSMUSG00000057497	Fam136a	1	0.526584	1.60813
ENSMUSG00000060032	H2afj	1	0.804261	1.66118
ENSMUSG00000079677	Fdx1l	1	0.603461	1.94428
ENSMUSG00000015869	Prpsap1	1	0.72034	1.70603
ENSMUSG00000017376	Nlk	1	0.554973	1.92528
ENSMUSG00000026374	Tsn	1	0.510292	2.28443
ENSMUSG00000029036	Atad3a	1	0.734691	1.01934
ENSMUSG00000047260	Emc6	1	0.591314	1.89463
ENSMUSG00000013236	Ptprs	1	0.718708	1.52815
ENSMUSG00000028580	Pum1	1	0.646959	1.90912
ENSMUSG00000037351	Actr1b	1	0.545335	1.70084
ENSMUSG00000042406	Atf4	1	0.557833	2.10286
ENSMUSG00000000346	Dazap2	1	0.578719	2.10622
ENSMUSG00000009291	Pttg1ip	1	0.524936	1.55288
ENSMUSG00000020687	Cdc27	1	0.509608	1.81457
ENSMUSG00000025574	Tk1	1	0.52758	1.54175
ENSMUSG00000043445	Pgp	1	0.621264	1.74703

## Sheet: NSC
ensemblID	geneID	pval	mean	cv2
ENSMUSG00000027447	Cst3	0	1.04209	4.91399
ENSMUSG00000038587	Akap12	0	1.29651	4.82751
ENSMUSG00000028364	Tnc	0	1.64339	4.07154
ENSMUSG00000037740	Mrps26	7.27488e-14	0.520975	8.51893
ENSMUSG00000092274	Neat1	1.43159e-12	0.927414	4.98841
ENSMUSG00000058135	Gstm1	4.42313e-12	0.877904	5.09792
ENSMUSG00000022995	Enah	2.74991e-11	0.975975	4.52719
ENSMUSG00000019960	Dusp6	1.69757e-10	1.41135	3.34158
ENSMUSG00000019874	Fabp7	2.48877e-09	8.31771	1.33746
ENSMUSG00000033436	Armcx2	2.98533e-09	0.584678	6.0788
ENSMUSG00000033763	Mtss1l	1.17486e-07	1.64364	2.55535
ENSMUSG00000056758	Hmga2	1.44964e-07	0.589071	5.50432
ENSMUSG00000022307	Oxr1	2.67912e-07	1.12394	3.23863
ENSMUSG00000021130	Galnt16	4.85691e-07	0.513038	5.9583
ENSMUSG00000034120	Srsf2	1.90312e-06	1.01587	3.29751
ENSMUSG00000093930	Hmgcs1	2.40782e-06	5.54218	1.26334
ENSMUSG00000037071	Scd1	4.97333e-06	0.60656	4.81731
ENSMUSG00000022106	Rcbtb2	5.17348e-06	0.641946	4.58965
ENSMUSG00000031538	Plat	5.21992e-06	0.651178	4.53341
ENSMUSG00000020307	Cdc34	7.90111e-06	0.511441	5.48371
ENSMUSG00000041203	2310036O22Rik	9.51922e-06	0.89971	3.43562
ENSMUSG00000037706	Cd81	1.43729e-05	1.01374	3.09472
ENSMUSG00000007872	Id3	1.84255e-05	0.899536	3.36155
ENSMUSG00000024346	Pfdn1	2.73643e-05	0.504453	5.31964
ENSMUSG00000020029	Nudt4	3.65669e-05	1.23581	2.59009
ENSMUSG00000021500	Ddx46	4.51697e-05	0.661189	4.16115
ENSMUSG00000025511	Tspan4	4.57812e-05	0.537978	4.94239
ENSMUSG00000055421	Pcdh9	5.98527e-05	0.763337	3.66372
ENSMUSG00000031555	Adam9	7.77131e-05	0.552593	4.73617
ENSMUSG00000032826	Ank2	8.0276e-05	1.10817	2.72078
ENSMUSG00000030122	Ptms	8.11357e-05	0.713962	3.82257
ENSMUSG00000026305	Lrrfip1	0.000139742	0.520649	4.83853
ENSMUSG00000015222	Map2	0.000154606	1.15209	2.55519
ENSMUSG00000084319	Tpt1-ps3	0.00015629	1.00872	2.81785
ENSMUSG00000061559	Wdr61	0.000208305	0.505674	4.87065
ENSMUSG00000022336	Eif3e	0.000319907	1.29556	2.28092
ENSMUSG00000042834	Nrep	0.000339337	0.588814	4.19521
ENSMUSG00000002870	Mcm2	0.000374323	1.01139	2.71314
ENSMUSG00000026150	Mff	0.000432869	0.709701	3.55879
ENSMUSG00000025731	0610011F06Rik	0.00046156	0.566147	4.27917
ENSMUSG00000001783	Rtcb	0.000566627	1.00965	2.66789
ENSMUSG00000030428	Ttyh1	0.000569822	0.953773	2.78391
ENSMUSG00000036323	Srp72	0.000596716	0.949147	2.78895
ENSMUSG00000047139	Cd24a	0.00061646	1.28718	2.22634
ENSMUSG00000034165	Ccnd3	0.000657213	0.598005	4.0222
ENSMUSG00000022337	Emc2	0.000835978	0.72881	3.38119
ENSMUSG00000038366	Lasp1	0.000886182	0.558122	4.20477
ENSMUSG00000026245	Farsb	0.000986434	0.849672	2.96783
ENSMUSG00000007891	Ctsd	0.000987972	0.577103	4.06462
ENSMUSG00000029838	Ptn	0.00112425	2.62307	1.38787
ENSMUSG00000069662	Marcks	0.00113689	3.00094	1.29265
ENSMUSG00000020282	Rhbdf1	0.0012599	0.539897	4.23564
ENSMUSG00000026596	Abl2	0.00127636	0.580447	3.98155
ENSMUSG00000003868	Ruvbl2	0.00129432	0.71818	3.33723
ENSMUSG00000024143	Rhoq	0.00132642	1.29273	2.13267
ENSMUSG00000028156	Eif4e	0.00133271	1.41189	2.00549
ENSMUSG00000021486	Prelid1	0.00136606	1.09056	2.40724
ENSMUSG00000022024	Sugt1	0.00142243	0.58146	3.95401
ENSMUSG00000032216	Nedd4	0.00145819	2.60144	1.3713
ENSMUSG00000028221	Tmem55a	0.00153529	0.767982	3.13462
ENSMUSG00000051695	Pcbp1	0.00178546	0.647885	3.57288
ENSMUSG00000028517	Ppap2b	0.00195871	0.504009	4.39434
ENSMUSG00000027076	Timm10	0.00203428	1.05664	2.416
ENSMUSG00000041879	Ipo9	0.00210773	0.556072	4.02596
ENSMUSG00000023068	Nus1	0.00215155	0.628754	3.62714
ENSMUSG00000038279	Nop2	0.00219443	0.625649	3.63864
ENSMUSG00000003131	Pafah1b2	0.00219699	0.600267	3.76598
ENSMUSG00000037242	Clic4	0.00252097	2.64918	1.32052
ENSMUSG00000019370	Calm3	0.00260477	0.799721	2.95394
ENSMUSG00000002107	Celf2	0.00269903	0.671771	3.39315
ENSMUSG00000008540	Mgst1	0.00321154	0.945811	2.56029
ENSMUSG00000063273	Naa15	0.00363472	0.656151	3.40083
ENSMUSG00000005417	Mprip	0.0036772	0.527621	4.07975
ENSMUSG00000008575	Nfib	0.00406892	0.972853	2.47389
ENSMUSG00000021945	Zmym2	0.00408935	0.600382	3.63782
ENSMUSG00000020612	Prkar1a	0.00448974	0.777513	2.92885
ENSMUSG00000021816	Ppp3cb	0.00453602	0.667331	3.31218
ENSMUSG00000001467	Cyp51	0.00488307	0.99807	2.40129
ENSMUSG00000028868	Wasf2	0.00517093	0.57466	3.7248
ENSMUSG00000005881	Ergic3	0.0053746	0.629938	3.44175
ENSMUSG00000010755	Cars	0.00543787	0.936622	2.50487
ENSMUSG00000026249	Serpine2	0.00568647	3.14424	1.15477
ENSMUSG00000026341	Actr3	0.00605995	0.631368	3.41005
ENSMUSG00000025950	Idh1	0.00610643	0.847136	2.68856
ENSMUSG00000028565	Nfia	0.00667074	1.28545	1.95988
ENSMUSG00000025151	Maged1	0.00667875	1.57638	1.70466
ENSMUSG00000020483	Dynll2	0.00667875	0.9075	2.53477
ENSMUSG00000040596	Pogk	0.0077146	0.777892	2.83338
ENSMUSG00000021102	Glrx5	0.00778326	0.74384	2.93517
ENSMUSG00000013736	Trnt1	0.00786576	0.574727	3.62815
ENSMUSG00000028152	Tspan5	0.00832314	1.1734	2.06207
ENSMUSG00000036606	Plxnb2	0.00868305	0.935775	2.43426
ENSMUSG00000002416	Ndufb2	0.00875252	0.613748	3.41137
ENSMUSG00000021087	Rtn1	0.00930395	1.90837	1.47744
ENSMUSG00000026377	Mki67ip	0.0120047	0.504123	3.9472
ENSMUSG00000037487	Ubr5	0.0138868	0.628218	3.24887
ENSMUSG00000002881	Nab1	0.0140691	0.571939	3.51114
ENSMUSG00000034926	Dhcr24	0.0148452	0.794856	2.67245
ENSMUSG00000028291	Akirin2	0.0167148	0.51322	3.8026
ENSMUSG00000015149	Sirt2	0.0171033	0.671445	3.03022
ENSMUSG00000024097	Srsf7	0.0189967	0.646242	3.10622
ENSMUSG00000048376	F2r	0.0194491	0.98542	2.21957
ENSMUSG00000071014	Ndufb6	0.020063	0.720547	2.83042
ENSMUSG00000039323	Igfbp2	0.0242125	1.38309	1.7112
ENSMUSG00000020037	Rfx4	0.0249979	0.790927	2.5876
ENSMUSG00000038502	Ptov1	0.0255975	1.41013	1.68154
ENSMUSG00000041084	Ostc	0.0257235	0.643074	3.05462
ENSMUSG00000037236	Matr3	0.0276814	0.728758	2.74344
ENSMUSG00000058756	Thra	0.0284918	0.625087	3.1046
ENSMUSG00000055538	Zcchc24	0.0286524	0.564984	3.37753
ENSMUSG00000067194	Eif1ax	0.0288672	1.45385	1.63276
ENSMUSG00000032172	Olfm2	0.0306518	0.928293	2.25026
ENSMUSG00000031198	Fundc2	0.0333209	0.668552	2.90159
ENSMUSG00000052516	Robo2	0.0339345	0.500663	3.69481
ENSMUSG00000054309	Cpsf3	0.0362022	0.574345	3.26912
ENSMUSG00000039830	Olig2	0.0373917	1.74158	1.42003
ENSMUSG00000048458	Fam212b	0.0376508	0.561487	3.3215
ENSMUSG00000006442	Srm	0.0381553	2.65005	1.107
ENSMUSG00000023942	Slc29a1	0.038215	0.576711	3.24158
ENSMUSG00000022858	Tra2b	0.0393836	0.602982	3.11629
ENSMUSG00000004268	Emg1	0.039401	0.756807	2.58673
ENSMUSG00000073838	Tufm	0.0418833	0.686931	2.78448
ENSMUSG00000030704	Rab6a	0.0429994	0.577479	3.20836
ENSMUSG00000018593	Sparc	0.0436945	1.53613	1.52152
ENSMUSG00000049583	Grm5	0.0458854	0.525374	3.45789
ENSMUSG00000020458	Rtn4	0.045886	0.522718	3.47272
ENSMUSG00000017485	Top2b	0.0460545	0.647152	2.90136
ENSMUSG00000013236	Ptprs	0.0482193	1.19965	1.7906
ENSMUSG00000032348	Gsta4	0.050439	0.505783	3.54419
ENSMUSG00000018848	Rars	0.0509623	0.860197	2.28433
ENSMUSG00000050856	Atp5k	0.0509623	0.787967	2.44628
ENSMUSG00000031711	Zfp330	0.0537004	0.656304	2.8232
ENSMUSG00000092341	Malat1	0.0547865	1.29366	1.67436
ENSMUSG00000032281	Acsbg1	0.0594151	0.678899	2.72259
ENSMUSG00000020444	Guk1	0.0596233	0.574121	3.12855
ENSMUSG00000078578	Ube2d3	0.0644414	0.707598	2.61457
ENSMUSG00000026276	2002-09-01	0.0647445	0.519598	3.3816
ENSMUSG00000030541	Idh2	0.0668093	0.739629	2.51465
ENSMUSG00000022346	Myc	0.0672684	0.661786	2.75155
ENSMUSG00000002778	Kdelr1	0.0681163	0.552419	3.19597
ENSMUSG00000018171	Vmp1	0.068172	0.584139	3.04627
ENSMUSG00000024360	Etf1	0.068172	0.952504	2.0535
ENSMUSG00000026864	Hspa5	0.068172	0.768381	2.43023
ENSMUSG00000030695	Aldoa	0.0687274	0.598679	2.97685
ENSMUSG00000003199	Mpnd	0.0713366	0.637581	2.81606
ENSMUSG00000029730	Mcm7	0.0727537	0.575251	3.0631
ENSMUSG00000004980	Hnrnpa2b1	0.0760282	1.29771	1.62098
ENSMUSG00000032118	Fez1	0.0768041	0.524325	3.29825
ENSMUSG00000031256	Cstf2	0.0794868	0.617461	2.86529
ENSMUSG00000037275	Gemin5	0.0802284	0.677499	2.65179
ENSMUSG00000023004	Tuba1b	0.0828316	0.683742	2.62447
ENSMUSG00000060802	B2m	0.0845355	0.831557	2.23908
ENSMUSG00000019777	Hdac2	0.0854628	0.590665	2.95438
ENSMUSG00000025016	Tm9sf3	0.0887618	0.647023	2.72907
ENSMUSG00000017493	Igfbp4	0.0902062	1.06654	1.83973
ENSMUSG00000021794	Glud1	0.090223	0.693107	2.57509
ENSMUSG00000022048	Dpysl2	0.0917207	0.772175	2.35704
ENSMUSG00000062078	Qk	0.0997297	2.22463	1.11903
ENSMUSG00000011958	Bnip2	0.101101	0.710406	2.4981
ENSMUSG00000041642	Kif21b	0.102207	0.58835	2.91612
ENSMUSG00000031785	Gpr56	0.105828	0.58672	2.91227
ENSMUSG00000038034	Igsf8	0.105828	0.518999	3.23192
ENSMUSG00000024597	Slc12a2	0.110744	1.52458	1.40224
ENSMUSG00000038416	Cdc16	0.113518	0.541038	3.09688
ENSMUSG00000034667	Xpot	0.11505	0.910421	2.02581
ENSMUSG00000008348	Ubc	0.115434	1.53101	1.39195
ENSMUSG00000027011	Ube2e3	0.116452	0.72499	2.42198
ENSMUSG00000018677	Slc25a39	0.117076	2.59347	1.01002
ENSMUSG00000024583	Txnl1	0.117076	0.877251	2.08054
ENSMUSG00000028693	Nasp	0.118811	0.549383	3.04168
ENSMUSG00000076431	Sox4	0.119265	0.959701	1.93743
ENSMUSG00000026728	Vim	0.120223	2.88926	0.951143
ENSMUSG00000032637	Atxn2l	0.122005	0.754036	2.33503
ENSMUSG00000022255	Mtdh	0.122713	0.538813	3.08219
ENSMUSG00000041360	D19Bwg1357e	0.123475	0.509586	3.23056
ENSMUSG00000028149	Rap1gds1	0.124501	0.647359	2.63866
ENSMUSG00000030980	Knop1	0.125423	0.565086	2.95329
ENSMUSG00000022351	Sqle	0.126025	0.544654	3.04528
ENSMUSG00000060152	Pop5	0.126882	0.678247	2.5342
ENSMUSG00000020869	Lrrc59	0.131833	0.944309	1.9421
ENSMUSG00000003099	Ppp5c	0.13366	0.610798	2.74884
ENSMUSG00000031591	Asah1	0.135868	0.52293	3.12899
ENSMUSG00000004897	Hdgf	0.139859	0.542808	3.02177
ENSMUSG00000031950	Gabarapl2	0.141726	0.535122	3.0547
ENSMUSG00000071653	1810009A15Rik	0.142287	0.531313	3.07223
ENSMUSG00000032437	Stt3b	0.143308	0.849494	2.0898
ENSMUSG00000028013	Ppa2	0.150361	0.700972	2.4248
ENSMUSG00000013698	Pea15a	0.153345	1.21366	1.58794
ENSMUSG00000068748	Ptprz1	0.15353	1.29543	1.51577
ENSMUSG00000004771	Rab11a	0.153533	0.651881	2.56779
ENSMUSG00000022257	Laptm4b	0.153812	1.62104	1.30122
ENSMUSG00000036782	Klhl13	0.15512	0.834983	2.10105
ENSMUSG00000016541	Atxn10	0.158673	2.04118	1.12256
ENSMUSG00000086841	2410006H16Rik	0.158925	1.65099	1.28141
ENSMUSG00000020142	Slc1a4	0.162584	0.795971	2.17145
ENSMUSG00000026074	Map4k4	0.164666	2.15861	1.08119
ENSMUSG00000035437	Rabgap1	0.168922	0.548389	2.93609
ENSMUSG00000020477	Mrps24	0.169419	1.24023	1.54587
ENSMUSG00000022043	Trim35	0.169419	1.86737	1.17612
ENSMUSG00000020532	Acaca	0.170305	0.590038	2.75745
ENSMUSG00000027012	Dync1i2	0.171137	0.688655	2.42448
ENSMUSG00000024045	Akap8	0.171614	0.699537	2.39272
ENSMUSG00000047879	Usp14	0.176321	0.504645	3.13552
ENSMUSG00000020328	Nudcd2	0.180543	0.684693	2.42188
ENSMUSG00000030512	Snrpa1	0.183222	0.639493	2.55707
ENSMUSG00000051910	Sox6	0.184898	0.771107	2.19399
ENSMUSG00000041126	H2afv	0.187056	0.95505	1.85392
ENSMUSG00000022820	Ndufb4	0.187144	1.4195	1.39119
ENSMUSG00000021282	Eif5	0.190164	0.502919	3.11999
ENSMUSG00000021149	Gtpbp4	0.192569	0.565387	2.82061
ENSMUSG00000045983	Eif4g1	0.194429	0.515164	3.04896
ENSMUSG00000001525	Tubb5	0.202006	4.30538	0.747876
ENSMUSG00000031517	Gpm6a	0.20781	0.55302	2.84955
ENSMUSG00000045350	Fam186a	0.21023	0.595711	2.67273
ENSMUSG00000024359	Hspa9	0.213795	2.05251	1.08226
ENSMUSG00000060743	H3f3a	0.217221	0.579023	2.72731
ENSMUSG00000024493	Lars	0.21781	1.1904	1.54622
ENSMUSG00000030738	Eif3c	0.220991	1.1738	1.55852
ENSMUSG00000035960	Apex1	0.22102	0.686853	2.35756
ENSMUSG00000008140	Emc10	0.222307	1.36832	1.39704
ENSMUSG00000046160	Olig1	0.223117	1.88256	1.13261
ENSMUSG00000059278	Lsmd1	0.225281	1.28941	1.45396
ENSMUSG00000066877	Nck2	0.225281	0.50332	3.0527
ENSMUSG00000037815	Ctnna1	0.229133	0.753341	2.17877
ENSMUSG00000030796	Tead2	0.232471	0.723522	2.24709
ENSMUSG00000025374	Nabp2	0.235697	0.583494	2.67935
ENSMUSG00000092035	Peg10	0.238779	0.892897	1.89658
ENSMUSG00000037089	Slc35b2	0.24412	0.63178	2.4974
ENSMUSG00000014959	Gorasp2	0.244432	1.38077	1.37375
ENSMUSG00000056648	Hoxb8	0.24885	0.694805	2.30461
ENSMUSG00000059119	Nap1l4	0.250007	0.728697	2.21605
ENSMUSG00000024576	Csnk1a1	0.253987	1.41437	1.34511
ENSMUSG00000027804	Ppid	0.253987	1.58439	1.24633
ENSMUSG00000040896	Kcnd3	0.259087	0.582073	2.65483
ENSMUSG00000070348	Ccnd1	0.267512	0.714809	2.23068
ENSMUSG00000020288	Ahsa2	0.271916	0.578426	2.65218
ENSMUSG00000027777	Schip1	0.272648	0.607041	2.54349
ENSMUSG00000033845	Mrpl15	0.272648	0.730333	2.18541
ENSMUSG00000049940	Pgrmc2	0.274173	0.611538	2.5212
ENSMUSG00000066232	Ipo7	0.276735	0.567246	2.6815
ENSMUSG00000010608	Rbm25	0.27722	0.612519	2.51338
ENSMUSG00000023150	Ivns1abp	0.282588	1.0764	1.60625
ENSMUSG00000027002	Nckap1	0.284236	0.63643	2.42647
ENSMUSG00000037373	Ctbp1	0.284236	0.564531	2.68259
ENSMUSG00000038845	Phb	0.287807	0.801271	2.00894
ENSMUSG00000071072	Ptges3	0.287807	0.770756	2.06952
ENSMUSG00000053477	Tcf4	0.288509	1.59064	1.21538
ENSMUSG00000061360	Phf5a	0.290924	0.537256	2.78182
ENSMUSG00000032349	Elovl5	0.294682	0.51241	2.89182
ENSMUSG00000040681	Hmgn1	0.294774	2.13331	1.00891
ENSMUSG00000005447	Pafah1b3	0.297989	0.715513	2.16571
ENSMUSG00000025465	Echs1	0.297989	0.677236	2.2817
ENSMUSG00000025651	Uqcrc1	0.297989	0.721431	2.15169
ENSMUSG00000028138	Adh5	0.297989	1.1982	1.4679
ENSMUSG00000045136	Tubb2b	0.297989	1.46515	1.2729
ENSMUSG00000055762	Eef1d	0.297989	0.78304	2.02626
ENSMUSG00000038418	Egr1	0.297989	2.59755	0.894835
ENSMUSG00000004151	Etv1	0.297989	1.26063	1.41492
ENSMUSG00000042750	Bex2	0.297989	1.07206	1.58076
ENSMUSG00000027087	Itgav	0.297989	0.558129	2.67753
ENSMUSG00000028134	Ptbp2	0.297989	0.513556	2.88174
ENSMUSG00000049775	Tmsb4x	0.300674	9.52601	0.540471
ENSMUSG00000020823	Sec14l1	0.301166	0.501433	2.90263
ENSMUSG00000033420	Antxr1	0.301166	0.505687	2.88142
ENSMUSG00000034345	Gtf2h5	0.303701	0.509349	2.85837
ENSMUSG00000005732	Ranbp1	0.310086	1.18742	1.4536
ENSMUSG00000039156	Stim2	0.310112	0.652986	2.31109
ENSMUSG00000026568	Mpc2	0.3136	0.557175	2.63197
ENSMUSG00000021250	Fos	0.321482	1.02035	1.61499
ENSMUSG00000032187	Smarca4	0.325026	0.583706	2.51737
ENSMUSG00000024565	Sall3	0.325364	0.613876	2.41266
ENSMUSG00000031246	Sh3bgrl	0.325364	0.778311	1.98789
ENSMUSG00000056515	Rab31	0.325364	0.563799	2.59131
ENSMUSG00000028633	Ctps	0.33176	0.604786	2.4367
ENSMUSG00000020048	Hsp90b1	0.335005	0.614376	2.40166
ENSMUSG00000001847	Rac1	0.341163	1.54157	1.19515
ENSMUSG00000029777	Gars	0.351539	1.22417	1.39501
ENSMUSG00000028759	Hp1bp3	0.351755	0.814225	1.89684
ENSMUSG00000026750	Psmb7	0.357474	1.05446	1.55149
ENSMUSG00000036504	Phpt1	0.360722	0.884078	1.77163
ENSMUSG00000021010	Npas3	0.371024	0.515404	2.74381
ENSMUSG00000028869	Gnl2	0.373539	0.618779	2.34815
ENSMUSG00000028399	Ptprd	0.376084	0.555067	2.56826
ENSMUSG00000018199	Trove2	0.380269	0.62329	2.3264
ENSMUSG00000060904	Arl1	0.381486	0.645873	2.25754
ENSMUSG00000028932	Psmc2	0.382345	1.02142	1.5714
ENSMUSG00000006998	Psmd2	0.384539	0.656912	2.22342
ENSMUSG00000036427	Gpi1	0.387369	0.693434	2.12428
ENSMUSG00000015714	Cers2	0.389356	0.603969	2.37884
ENSMUSG00000049551	Fzd9	0.400035	0.55674	2.53733
ENSMUSG00000026478	Lamc1	0.400322	0.572435	2.47796
ENSMUSG00000024387	Csnk2b	0.403212	1.3141	1.29756
ENSMUSG00000029394	Cdk2ap1	0.405676	1.70677	1.08757
ENSMUSG00000067336	Bmpr2	0.406253	0.644599	2.23846
ENSMUSG00000037916	Ndufv1	0.406857	1.33916	1.27873
ENSMUSG00000066324	Impad1	0.409208	0.514477	2.70339
ENSMUSG00000022114	Spry2	0.411432	0.501591	2.76037
ENSMUSG00000001472	Tcf25	0.412941	0.542785	2.57871
ENSMUSG00000093989	Rnasek	0.418373	0.743622	1.9824
ENSMUSG00000053931	Cnn3	0.418373	1.67388	1.09561
ENSMUSG00000015656	Hspa8	0.41843	0.662798	2.17669
ENSMUSG00000021096	Ppm1a	0.422571	0.681087	2.12467
ENSMUSG00000022010	Tsc22d1	0.426282	0.852891	1.77203
ENSMUSG00000000184	Ccnd2	0.429361	0.852669	1.76999
ENSMUSG00000032366	Tpm1	0.429905	0.636272	2.24058
ENSMUSG00000019873	Reep3	0.429927	1.26446	1.31857
ENSMUSG00000045294	Insig1	0.431011	1.03764	1.52203
ENSMUSG00000036372	Tmem258	0.431688	0.697336	2.0763
ENSMUSG00000020402	Vdac1	0.434988	0.548446	2.53274
ENSMUSG00000029147	Ppm1g	0.445615	0.636919	2.22517
ENSMUSG00000030268	Bcat1	0.44663	0.555501	2.49409
ENSMUSG00000019579	D17Wsu104e	0.45031	0.537208	2.56184
ENSMUSG00000053907	Mat2a	0.451142	2.65106	0.823015
ENSMUSG00000029446	Psph	0.452003	0.533026	2.57645
ENSMUSG00000027245	Hypk	0.45731	0.57863	2.39895
ENSMUSG00000024294	Mib1	0.459927	0.599043	2.32816
ENSMUSG00000049760	2410015M20Rik	0.469693	0.509041	2.6619
ENSMUSG00000020736	Nt5c	0.473672	0.59161	2.34005
ENSMUSG00000029247	Paics	0.480331	1.15013	1.38409
ENSMUSG00000044600	Smim7	0.483111	0.958318	1.5837
ENSMUSG00000026473	Glul	0.484938	0.85978	1.72059
ENSMUSG00000018189	Uchl5	0.487117	0.658204	2.11908
ENSMUSG00000020358	Hnrnpab	0.487117	3.35391	0.717124
ENSMUSG00000021910	Nisch	0.487117	1.71862	1.04758
ENSMUSG00000028410	Dnaja1	0.487117	1.39442	1.19965
ENSMUSG00000029038	Ssu72	0.487117	0.592369	2.32424
ENSMUSG00000024695	Zfp91	0.487117	0.602699	2.28343
ENSMUSG00000017188	Coa3	0.48999	0.553507	2.44572
ENSMUSG00000004929	Thop1	0.49089	0.568092	2.39135
ENSMUSG00000031858	Mau2	0.491293	0.620548	2.22
ENSMUSG00000005656	Snx6	0.493357	0.692445	2.02668
ENSMUSG00000020929	Eftud2	0.496046	0.560403	2.41395
ENSMUSG00000026229	Psmd1	0.50031	0.785151	1.82568
ENSMUSG00000017390	Aldoc	0.50138	4.96264	0.601789
ENSMUSG00000033735	Spr	0.503035	0.545661	2.46154
ENSMUSG00000031197	Vbp1	0.503399	0.870702	1.68104
ENSMUSG00000004892	Bcan	0.506393	1.67801	1.04977
ENSMUSG00000018770	Atp5g3	0.508582	2.65159	0.799965
ENSMUSG00000071866	Ppia	0.509885	0.920731	1.60578
ENSMUSG00000054405	Dnajc8	0.511524	0.574157	2.34995
ENSMUSG00000073616	Myeov2	0.51224	1.46072	1.14814
ENSMUSG00000037851	Iars	0.512267	0.777686	1.83119
ENSMUSG00000022191	Drosha	0.513736	0.628171	2.17768
ENSMUSG00000041881	Ndufa7	0.515039	1.15157	1.35546
ENSMUSG00000021040	Slirp	0.515962	1.03308	1.46782
ENSMUSG00000031818	Cox4i1	0.517523	2.37453	0.846979
ENSMUSG00000003810	Mast2	0.521982	0.553617	2.41296
ENSMUSG00000031672	Got2	0.524229	0.83952	1.71551
ENSMUSG00000062381	Vps28	0.535003	0.582134	2.29794
ENSMUSG00000006356	Crip2	0.535473	1.07744	1.40962
ENSMUSG00000051579	Tceal8	0.53724	1.06158	1.42418
ENSMUSG00000034160	Ogt	0.553092	0.569327	2.32699
ENSMUSG00000002102	Psmc3	0.555116	0.739251	1.85504
ENSMUSG00000002319	Ipo4	0.555116	1.32635	1.19096
ENSMUSG00000015092	Edf1	0.555116	1.40619	1.15674
ENSMUSG00000020315	Sptbn1	0.555116	0.846053	1.68113
ENSMUSG00000020530	Ggnbp2	0.555116	0.571118	2.30658
ENSMUSG00000021474	Sfxn1	0.555116	0.780733	1.76819
ENSMUSG00000022551	Cyc1	0.555116	0.759169	1.83463
ENSMUSG00000024853	Sf3b2	0.555116	1.241	1.2586
ENSMUSG00000027282	Mtch2	0.555116	0.585033	2.25584
ENSMUSG00000028961	Pgd	0.555116	0.738445	1.84748
ENSMUSG00000051154	Commd3	0.555116	0.56617	2.31475
ENSMUSG00000053768	Chchd3	0.555116	0.664439	2.04086
ENSMUSG00000068220	Lgals1	0.555116	3.68979	0.656547
ENSMUSG00000078784	1810022K09Rik	0.555116	1.68004	1.02391
ENSMUSG00000007836	Hnrnpa0	0.555116	1.42001	1.13634
ENSMUSG00000029713	Gnb2	0.555116	0.68426	1.99223
ENSMUSG00000033379	Atp6v0b	0.555116	0.904693	1.59175
ENSMUSG00000069237	C78339	0.555116	0.521652	2.48115
ENSMUSG00000091896	Ube2d2a	0.555116	1.0431	1.42444
ENSMUSG00000001313	Rnd2	0.555116	0.753291	1.83121
ENSMUSG00000037972	Snn	0.555116	0.904957	1.58547
ENSMUSG00000002341	Ncan	0.555116	1.2194	1.26848
ENSMUSG00000031467	Agpat5	0.556519	0.501003	2.54882
ENSMUSG00000028811	Yars	0.558123	0.67523	1.98181
ENSMUSG00000032336	Nptn	0.561508	0.53493	2.40523
ENSMUSG00000059751	Rps3a3	0.561665	1.64123	1.02458
ENSMUSG00000023036	Pcdhga11	0.563835	1.31708	1.18788
ENSMUSG00000078652	Psme3	0.563923	1.06845	1.3812
ENSMUSG00000003380	Rabac1	0.570412	0.697107	1.92205
ENSMUSG00000053332	Gas5	0.573213	0.677645	1.96489
ENSMUSG00000059263	Usp47	0.573896	0.52326	2.43843
ENSMUSG00000013089	Etv5	0.577501	2.2652	0.835128
ENSMUSG00000019843	Fyn	0.577501	0.770444	1.76725
ENSMUSG00000028618	Tmem59	0.577635	0.982141	1.46259
ENSMUSG00000005510	Ndufs3	0.589068	0.969819	1.46112
ENSMUSG00000009079	Ewsr1	0.589068	0.719716	1.84908
ENSMUSG00000015961	Adss	0.589068	0.510541	2.45636
ENSMUSG00000026878	Rab14	0.589068	0.712483	1.86438
ENSMUSG00000026914	Psmd14	0.589068	0.717244	1.85997
ENSMUSG00000029616	Erp29	0.589068	0.588539	2.18043
ENSMUSG00000040225	Prrc2c	0.589068	0.580798	2.19707
ENSMUSG00000059743	Fdps	0.589068	0.873722	1.58859
ENSMUSG00000061315	Naca	0.589068	0.72663	1.83955
ENSMUSG00000064326	Siva1	0.589068	0.518653	2.4383
ENSMUSG00000021144	Mta1	0.589068	0.601953	2.14363
ENSMUSG00000041530	Ago1	0.589068	0.546392	2.33467
ENSMUSG00000061436	Hipk2	0.589068	0.608518	2.12884
ENSMUSG00000021193	Pitrm1	0.589122	0.680773	1.92565
ENSMUSG00000033228	Scaf11	0.58954	0.527203	2.38423
ENSMUSG00000037710	Cisd1	0.58954	0.551556	2.2943
ENSMUSG00000030246	Ldhb	0.590628	1.11022	1.31525
ENSMUSG00000038612	Mcl1	0.592115	0.794415	1.69746
ENSMUSG00000028367	Txn1	0.593559	1.2592	1.19919
ENSMUSG00000004263	Atn1	0.595525	1.8059	0.941106
ENSMUSG00000062825	Actg1	0.595525	1.49465	1.06448
ENSMUSG00000015749	Anp32e	0.597336	0.591766	2.15433
ENSMUSG00000005610	Eif4g2	0.598208	1.92454	0.903414
ENSMUSG00000026566	Mpzl1	0.600779	0.581919	2.1819
ENSMUSG00000021670	Hmgcr	0.600779	0.534262	2.3455
ENSMUSG00000020719	Ddx5	0.602915	2.46573	0.780018
ENSMUSG00000030042	Pole4	0.60343	0.516854	2.41015
ENSMUSG00000025027	Xpnpep1	0.605745	0.871005	1.56996
ENSMUSG00000038628	Polr3k	0.606878	0.704517	1.85689
ENSMUSG00000020122	Egfr	0.606878	0.599942	2.12013
ENSMUSG00000019818	Cd164	0.608133	0.723517	1.81585
ENSMUSG00000026701	Prdx6	0.608685	1.36805	1.12331
ENSMUSG00000031765	Mt1	0.60939	2.08535	0.85581
ENSMUSG00000021595	Nsun2	0.610585	1.03112	1.37559
ENSMUSG00000026755	Arpc5l	0.610593	0.618688	2.06184
ENSMUSG00000031708	Tecr	0.610634	1.18704	1.24025
ENSMUSG00000067377	Tspan6	0.614166	0.840515	1.60685
ENSMUSG00000033916	Chmp2a	0.615	0.577262	2.18135
ENSMUSG00000033161	Atp1a1	0.616347	0.750403	1.75698
ENSMUSG00000028649	Macf1	0.617187	0.812893	1.64762
ENSMUSG00000021134	Srsf5	0.619317	1.17209	1.24738
ENSMUSG00000027680	Fxr1	0.625638	0.635076	2.00599
ENSMUSG00000026618	Iars2	0.626952	0.630811	2.01621
ENSMUSG00000027613	Eif6	0.627245	1.22737	1.20305
ENSMUSG00000059248	2009-09-01	0.628967	0.715076	1.81679
ENSMUSG00000029538	Srsf9	0.629229	0.76486	1.71996
ENSMUSG00000027466	Rbck1	0.633642	0.643606	1.97578
ENSMUSG00000063015	Ccni	0.635613	1.10447	1.29237
ENSMUSG00000063200	Nol7	0.635613	0.64531	1.96893
ENSMUSG00000027940	Tpm3	0.638866	0.752051	1.73473
ENSMUSG00000032324	Tspan3	0.638866	1.02776	1.36103
ENSMUSG00000045179	Sox3	0.639053	0.581772	2.14225
ENSMUSG00000029581	Fscn1	0.641301	1.27663	1.16113
ENSMUSG00000092730	Snora24	0.641498	0.681004	1.87803
ENSMUSG00000000568	Hnrnpd	0.644084	1.15098	1.24913
ENSMUSG00000000902	Smarcb1	0.644383	0.586379	2.12339
ENSMUSG00000008892	Vdac3	0.647743	0.65067	1.94496
ENSMUSG00000003814	Calr	0.649591	0.736834	1.7562
ENSMUSG00000025351	Cd63	0.650089	0.624882	2.00942
ENSMUSG00000029810	Tmem176b	0.650089	0.829678	1.5973
ENSMUSG00000007656	Arpp19	0.651433	0.656224	1.92808
ENSMUSG00000010663	Fads1	0.652032	1.9992	0.860667
ENSMUSG00000009549	Srp14	0.656021	0.931506	1.45589
ENSMUSG00000014226	Cacybp	0.656095	1.70944	0.947565
ENSMUSG00000074578	1500012F01Rik	0.65883	0.933589	1.45166
ENSMUSG00000025995	Wdr75	0.658907	0.506422	2.39032
ENSMUSG00000004285	Atp6v1f	0.659857	0.759637	1.70587
ENSMUSG00000002395	Use1	0.661171	0.659095	1.91275
ENSMUSG00000062929	Cfl2	0.66531	0.613612	2.02552
ENSMUSG00000029578	Wipi2	0.66554	0.54554	2.23523
ENSMUSG00000018501	Ncor1	0.667261	0.646115	1.93853
ENSMUSG00000061838	Suclg2	0.672203	0.511444	2.35484
ENSMUSG00000063018	2010204K13Rik	0.672673	0.515487	2.33863
ENSMUSG00000059208	Hnrnpm	0.672821	0.63112	1.97151
ENSMUSG00000030751	Psma1	0.672837	0.606206	2.03841
ENSMUSG00000032562	Gnai2	0.673365	0.750554	1.70979
ENSMUSG00000049299	Trappc1	0.682229	0.575176	2.12143
ENSMUSG00000006024	Napa	0.684489	0.640156	1.93844
ENSMUSG00000079477	Rab7	0.685167	0.924486	1.4447
ENSMUSG00000090247	Bloc1s1	0.688117	0.505332	2.36279
ENSMUSG00000001289	Pfdn5	0.691102	0.648389	1.91275
ENSMUSG00000055436	Srsf11	0.691679	0.954223	1.40639
ENSMUSG00000031386	Hcfc1	0.692544	0.651036	1.90493
ENSMUSG00000052456	Asna1	0.693612	0.816737	1.58543
ENSMUSG00000025246	Tbl1x	0.693612	0.527104	2.27348
ENSMUSG00000035674	Ndufa3	0.696145	1.12179	1.24356
ENSMUSG00000039221	Rpl22l1	0.696145	3.39181	0.63403
ENSMUSG00000004100	Ppan	0.698505	0.528931	2.26092
ENSMUSG00000077450	Rab11b	0.699417	0.578931	2.09349
ENSMUSG00000018567	Gabarap	0.701367	0.958501	1.39421
ENSMUSG00000004865	Srpk1	0.703611	0.561057	2.14319
ENSMUSG00000028639	Ybx1	0.703611	1.25097	1.14375
ENSMUSG00000027170	Eif3m	0.704947	1.26365	1.1347
ENSMUSG00000032526	Deb1	0.705907	1.04853	1.29864
ENSMUSG00000030120	Mlf2	0.708815	1.46425	1.02211
ENSMUSG00000062937	Mtap	0.708815	0.826844	1.55478
ENSMUSG00000055681	Cope	0.712803	0.507273	2.32239
ENSMUSG00000022474	Pmm1	0.713642	0.582577	2.06386
ENSMUSG00000021520	Uqcrb	0.714931	1.01267	1.32655
ENSMUSG00000042354	Gnl3	0.718	0.893389	1.45778
ENSMUSG00000022752	Tomm70a	0.718925	0.57999	2.06704
ENSMUSG00000021823	Vcl	0.719028	0.574263	2.08417
ENSMUSG00000060424	2610017I09Rik	0.722888	1.24672	1.13525
ENSMUSG00000036199	Ndufa13	0.723392	0.938227	1.40039
ENSMUSG00000001175	Calm1	0.724777	2.55194	0.721794
ENSMUSG00000010095	Slc3a2	0.726924	2.00202	0.829106
ENSMUSG00000075700	Selt	0.727211	0.523923	2.2439
ENSMUSG00000047126	Cltc	0.730187	0.757476	1.65091
ENSMUSG00000042747	Krtcap2	0.732571	1.41359	1.03549
ENSMUSG00000021262	Evl	0.734192	0.598373	2
ENSMUSG00000027206	Cops2	0.736457	0.50802	2.296
ENSMUSG00000029036	Atad3a	0.737982	1.04422	1.2838
ENSMUSG00000027184	Caprin1	0.739161	0.69696	1.76032
ENSMUSG00000022200	Golph3	0.739342	0.641524	1.88412
ENSMUSG00000002981	Clptm1	0.740002	0.508728	2.29021
ENSMUSG00000039016	Timm8b	0.740002	1.18103	1.17178
ENSMUSG00000052738	Suclg1	0.740002	0.516751	2.25942
ENSMUSG00000079658	Tceb1	0.740002	0.816936	1.54891
ENSMUSG00000022205	Sub1	0.740916	1.11279	1.22332
ENSMUSG00000024811	Tnks2	0.741625	0.694269	1.7637
ENSMUSG00000063480	Nhp2l1	0.745419	0.975242	1.34761
ENSMUSG00000033938	Ndufb7	0.749677	0.513096	2.26479
ENSMUSG00000031807	Pgls	0.752775	1.24538	1.12243
ENSMUSG00000032228	Tcf12	0.752881	1.06362	1.25844
ENSMUSG00000020022	Ndufa12	0.753598	3.28259	0.626543
ENSMUSG00000039262	Prrc2b	0.755368	0.59388	1.99566
ENSMUSG00000016319	Slc25a5	0.755608	5.27648	0.511672
ENSMUSG00000031917	Nip7	0.755608	0.666545	1.81218
ENSMUSG00000005566	Trim28	0.755628	1.8292	0.865887
ENSMUSG00000003444	Med29	0.756396	0.521023	2.22674
ENSMUSG00000027189	Trim44	0.757613	1.03798	1.27778
ENSMUSG00000030615	Tmem126a	0.758188	0.731024	1.67805
ENSMUSG00000038900	Rpl12	0.7583	0.538048	2.16363
ENSMUSG00000015937	H2afy	0.761369	0.884665	1.4408
ENSMUSG00000060373	Hnrnpc	0.764112	0.976905	1.3329
ENSMUSG00000071337	Tia1	0.765834	0.614216	1.92856
ENSMUSG00000063787	Chchd1	0.766198	1.00707	1.30134
ENSMUSG00000031996	Aplp2	0.767819	1.10762	1.21155
ENSMUSG00000037152	Ndufc1	0.767819	1.22763	1.12457
ENSMUSG00000025203	Scd2	0.768172	9.19853	0.428477
ENSMUSG00000028861	Mrps15	0.770796	0.589758	1.99043
ENSMUSG00000004610	Etfb	0.771686	0.548914	2.11398
ENSMUSG00000039347	Atp6v0e2	0.775482	0.518286	2.21675
ENSMUSG00000028194	Ddah1	0.77591	1.06342	1.24424
ENSMUSG00000025364	Pa2g4	0.777913	1.68787	0.901781
ENSMUSG00000031342	Gpm6b	0.777916	1.3329	1.05662
ENSMUSG00000027406	Idh3b	0.778713	0.750771	1.627
ENSMUSG00000040459	Arglu1	0.778771	0.710821	1.70031
ENSMUSG00000032050	Rdx	0.781842	0.595493	1.96507
ENSMUSG00000024048	Myl12a	0.783004	1.23413	1.11297
ENSMUSG00000030224	Strap	0.783004	1.11811	1.1953
ENSMUSG00000061904	Slc25a3	0.783004	2.18485	0.767587
ENSMUSG00000055204	Ankrd17	0.785921	0.747789	1.62689
ENSMUSG00000031924	Cyb5b	0.786856	0.520343	2.19785
ENSMUSG00000042520	Ubap2l	0.788561	0.651728	1.81786
ENSMUSG00000025130	P4hb	0.789248	1.12375	1.18778
ENSMUSG00000041355	Ssr2	0.790947	1.26106	1.09242
ENSMUSG00000001440	Kpnb1	0.7921	1.47324	0.98045
ENSMUSG00000051853	Arf3	0.7921	1.58037	0.935479
ENSMUSG00000042043	Tbca	0.793192	0.555821	2.07283
ENSMUSG00000022757	Tfg	0.794063	0.869093	1.43939
ENSMUSG00000030846	Tial1	0.794209	0.77892	1.56905
ENSMUSG00000039197	Adk	0.794348	0.614373	1.90342
ENSMUSG00000055065	Ddx17	0.794435	1.32312	1.05381
ENSMUSG00000022427	Tomm22	0.795971	1.14509	1.1673
ENSMUSG00000060126	Tpt1	0.796938	1.42114	1.00173
ENSMUSG00000029769	Ccdc136	0.80005	0.531221	2.1447
ENSMUSG00000002477	Snrpd1	0.801368	0.939777	1.34926
ENSMUSG00000006699	Cdc42	0.801368	1.8164	0.850763
ENSMUSG00000029422	Rsrc2	0.803218	0.680086	1.74254
ENSMUSG00000028484	Psip1	0.803291	0.6647	1.77533
ENSMUSG00000068739	Sars	0.806073	1.07323	1.21835
ENSMUSG00000018379	Srsf1	0.806799	0.899764	1.39167
ENSMUSG00000061518	Cox5b	0.807115	1.67566	0.89319
ENSMUSG00000021417	Eci2	0.807358	0.566606	2.0237
ENSMUSG00000005360	Slc1a3	0.809404	0.786171	1.5452
ENSMUSG00000043716	Rpl7	0.810872	0.522627	2.1642
ENSMUSG00000021156	Zmynd11	0.81088	0.509195	2.21289
ENSMUSG00000016921	Srsf6	0.813089	1.88128	0.828007
ENSMUSG00000029657	Hsph1	0.815344	0.935899	1.34507
ENSMUSG00000016559	H3f3b	0.820914	4.53606	0.525762
ENSMUSG00000026356	Dars	0.820914	1.11124	1.17952
ENSMUSG00000036053	Fmnl2	0.824848	0.686703	1.71159
ENSMUSG00000021024	Psma6	0.826205	0.901249	1.37764
ENSMUSG00000039630	Hnrnpu	0.826205	1.40566	0.995438
ENSMUSG00000029068	Ccnl2	0.826384	0.573272	1.98644
ENSMUSG00000022477	Aco2	0.828897	0.602277	1.90322
ENSMUSG00000029106	Add1	0.828897	0.520859	2.15012
ENSMUSG00000071708	Sms	0.828897	0.69999	1.68116
ENSMUSG00000034424	Gcsh	0.830601	0.72809	1.62533
ENSMUSG00000028333	Anp32b	0.832497	0.93384	1.33494
ENSMUSG00000005354	Txn2	0.832769	1.59913	0.909019
ENSMUSG00000032423	Syncrip	0.832769	0.669497	1.73869
ENSMUSG00000037197	Rbm17	0.836167	0.873311	1.40361
ENSMUSG00000061024	Rrs1	0.837335	0.686988	1.69835
ENSMUSG00000020390	Ube2b	0.838615	0.733443	1.60963
ENSMUSG00000024038	Ndufv3	0.839066	1.36713	1.00731
ENSMUSG00000020850	Prpf8	0.842136	0.645095	1.78373
ENSMUSG00000039615	Stub1	0.843476	0.513626	2.15899
ENSMUSG00000031954	Cfdp1	0.84401	0.78435	1.52024
ENSMUSG00000036371	Serbp1	0.844072	1.8445	0.824317
ENSMUSG00000048007	Timm8a1	0.846799	0.763248	1.55133
ENSMUSG00000020018	Snrpf	0.84809	1.28249	1.04742
ENSMUSG00000027977	Ndst3	0.851066	0.666739	1.72718
ENSMUSG00000057236	Rbbp4	0.851296	1.13173	1.14408
ENSMUSG00000063358	Mapk1	0.852354	0.923045	1.33245
ENSMUSG00000002524	Puf60	0.85399	0.962519	1.28516
ENSMUSG00000012422	Tmem167	0.85399	0.73213	1.59814
ENSMUSG00000020457	Drg1	0.85399	0.504629	2.17539
ENSMUSG00000021218	Gdi2	0.85399	2.57802	0.670367
ENSMUSG00000021242	Npc2	0.85399	1.31481	1.01837
ENSMUSG00000021731	Mrps30	0.85399	0.502006	2.15574
ENSMUSG00000022285	Ywhaz	0.85399	1.17153	1.10103
ENSMUSG00000024516	Sec11c	0.85399	0.529939	2.07422
ENSMUSG00000024587	Nars	0.85399	1.61401	0.891428
ENSMUSG00000024758	Rtn3	0.85399	1.01555	1.23237
ENSMUSG00000026526	Fh1	0.85399	0.665249	1.71652
ENSMUSG00000027405	Nop56	0.85399	1.6066	0.886619
ENSMUSG00000030884	Uqcrc2	0.85399	0.698428	1.64785
ENSMUSG00000031207	Msn	0.85399	0.620257	1.80616
ENSMUSG00000032435	Dync1li1	0.85399	0.762613	1.53369
ENSMUSG00000032604	Qars	0.85399	0.736317	1.57544
ENSMUSG00000034880	Mrpl34	0.85399	0.772478	1.52595
ENSMUSG00000054452	Aes	0.85399	1.20242	1.09085
ENSMUSG00000014856	Tmem208	0.85399	0.73946	1.57741
ENSMUSG00000021843	Ktn1	0.85399	0.633928	1.77038
ENSMUSG00000028923	Necap2	0.85399	0.791261	1.50027
ENSMUSG00000030002	Dusp11	0.85399	0.792283	1.49933
ENSMUSG00000038014	Fam120a	0.85399	0.666268	1.7069
ENSMUSG00000062397	Zfp706	0.85399	0.901553	1.35438
ENSMUSG00000005667	Mthfd2	0.85399	0.832155	1.44261
ENSMUSG00000043866	Taf10	0.854215	0.668607	1.69289
ENSMUSG00000059436	Max	0.854304	0.556826	1.97176
ENSMUSG00000020321	Mdh1	0.854876	0.698929	1.63204
ENSMUSG00000028902	Sf3a3	0.854978	0.525873	2.06892
ENSMUSG00000034024	Cct2	0.856901	1.74743	0.833471
ENSMUSG00000033965	Slc16a2	0.856907	0.579889	1.90251
ENSMUSG00000038975	Rabggtb	0.859512	0.528558	2.05582
ENSMUSG00000009575	Cbx5	0.859557	0.7476	1.54189
ENSMUSG00000023175	Bsg	0.860712	1.13476	1.11786
ENSMUSG00000052681	Rap1b	0.861211	0.848564	1.39261
ENSMUSG00000019210	Atp6v1e1	0.861232	0.564604	1.94117
ENSMUSG00000030890	Ilk	0.861879	0.692071	1.63837
ENSMUSG00000055302	Mrfap1	0.862303	3.08362	0.601273
ENSMUSG00000070394	Tmem256	0.863671	0.89722	1.3312
ENSMUSG00000029642	Polr1d	0.864582	1.01181	1.21388
ENSMUSG00000059734	Ndufs8	0.865331	1.49795	0.917276
ENSMUSG00000078532	Nkain1	0.866263	0.502572	2.13679
ENSMUSG00000038722	Bud31	0.866316	0.887415	1.34038
ENSMUSG00000029580	Actb	0.86666	14.5218	0.364145
ENSMUSG00000029840	Mtpn	0.868038	0.678527	1.65898
ENSMUSG00000006304	Arpc2	0.868426	0.997413	1.22406
ENSMUSG00000024271	Elp2	0.868978	0.508666	2.11093
ENSMUSG00000038812	Trmt112	0.868978	0.55693	1.95387
ENSMUSG00000033543	Gtf2a2	0.869853	0.725095	1.56865
ENSMUSG00000019428	Fkbp8	0.870924	0.785737	1.46963
ENSMUSG00000021256	Vash1	0.871312	1.37199	0.969542
ENSMUSG00000030879	Mrpl17	0.876061	0.797008	1.4492
ENSMUSG00000005846	Rsl1d1	0.878278	0.890133	1.32709
ENSMUSG00000027673	Ndufb5	0.878758	1.62504	0.861453
ENSMUSG00000068037	Mas1	0.878758	1.78354	0.811498
ENSMUSG00000022338	Eny2	0.879193	0.507907	2.09934
ENSMUSG00000020978	Klhdc2	0.879443	1.11571	1.11791
ENSMUSG00000031960	Aars	0.884023	1.78576	0.808203
ENSMUSG00000037852	Cpe	0.884097	0.712501	1.57676
ENSMUSG00000027091	Zc3h15	0.884433	0.95251	1.25407
ENSMUSG00000028998	Tomm7	0.88609	1.3743	0.959445
ENSMUSG00000054428	Atpif1	0.888488	1.84721	0.788852
ENSMUSG00000073155	1810058I24Rik	0.888663	0.964607	1.23906
ENSMUSG00000023495	Pcbp4	0.891794	0.960834	1.24087
ENSMUSG00000056076	Eif3b	0.892166	1.26612	1.01287
ENSMUSG00000031633	Slc25a4	0.894486	2.60575	0.643056
ENSMUSG00000021877	Arf4	0.895487	0.663839	1.6593
ENSMUSG00000068823	Csde1	0.89705	1.12227	1.09998
ENSMUSG00000015759	Cnih1	0.897966	0.870608	1.33076
ENSMUSG00000030357	Fkbp4	0.897966	1.17594	1.06245
ENSMUSG00000068039	Tcp1	0.897966	1.16933	1.06695
ENSMUSG00000021484	Lman2	0.899378	0.523992	2.01494
ENSMUSG00000026234	Ncl	0.899378	2.10468	0.722393
ENSMUSG00000000959	Oxa1l	0.899592	0.700905	1.57158
ENSMUSG00000023832	Acat2	0.899592	0.852951	1.33848
ENSMUSG00000024740	Ddb1	0.899592	0.941021	1.24552
ENSMUSG00000026020	Nop58	0.899592	0.557581	1.89642
ENSMUSG00000027566	Psma7	0.899592	1.05658	1.14118
ENSMUSG00000028034	Fubp1	0.899592	0.548925	1.92571
ENSMUSG00000029447	Cct6a	0.899592	2.7167	0.622731
ENSMUSG00000031715	Smarca5	0.899592	0.844563	1.36023
ENSMUSG00000032803	Cdv3	0.899592	0.788352	1.42967
ENSMUSG00000036309	Skp1a	0.899592	1.42378	0.925167
ENSMUSG00000053317	Sec61b	0.899592	0.826467	1.38347
ENSMUSG00000059005	Hnrnpa3	0.899592	0.761707	1.4721
ENSMUSG00000022557	Bop1	0.899592	1.18742	1.05216
ENSMUSG00000024538	Ppic	0.899592	0.740227	1.50187
ENSMUSG00000027642	Rpn2	0.899592	1.14225	1.07529
ENSMUSG00000010406	Mrpl52	0.899691	0.628987	1.711
ENSMUSG00000033732	Sf3b3	0.899781	1.09337	1.10779
ENSMUSG00000058013	2011-09-01	0.903522	0.868076	1.31735
ENSMUSG00000018446	C1qbp	0.906028	1.5275	0.871947
ENSMUSG00000028433	Ubap2	0.906101	0.556527	1.88745
ENSMUSG00000033629	Ptplad1	0.906135	0.705882	1.54933
ENSMUSG00000031604	Sc4mol	0.906907	0.842934	1.34399
ENSMUSG00000097188	Snhg1	0.907118	1.00177	1.17593
ENSMUSG00000014606	Slc25a11	0.907571	0.619101	1.72323
ENSMUSG00000028426	Rad23b	0.907994	1.43438	0.908068
ENSMUSG00000045690	Wdr89	0.910117	0.823906	1.36486
ENSMUSG00000020163	Uqcr11	0.910349	1.33516	0.952713
ENSMUSG00000029064	Gnb1	0.911946	1.45837	0.895842
ENSMUSG00000025204	Ndufb8	0.912981	1.22523	1.01065
ENSMUSG00000007029	Vars	0.913388	0.661937	1.62467
ENSMUSG00000024844	Banf1	0.914301	1.40303	0.918193
ENSMUSG00000025499	Hras	0.914396	0.842299	1.33722
ENSMUSG00000032481	Smarcc1	0.914396	0.786779	1.41109
ENSMUSG00000062203	Gspt1	0.914396	1.473	0.88789
ENSMUSG00000016503	Gtf3a	0.915317	0.511118	2.01422
ENSMUSG00000026260	Ndufa10	0.915317	0.610671	1.73323
ENSMUSG00000034088	Hdlbp	0.915317	0.754487	1.45742
ENSMUSG00000028059	Arhgef2	0.915456	0.692434	1.5619
ENSMUSG00000015733	Capza2	0.915555	0.765432	1.44014
ENSMUSG00000029142	Mrpl33	0.917975	0.708518	1.53066
ENSMUSG00000024146	Cript	0.9182	0.541463	1.91393
ENSMUSG00000063457	Rps15	0.919522	2.61148	0.624013
ENSMUSG00000028416	Bag1	0.91967	0.548823	1.89071
ENSMUSG00000020290	Xpo1	0.919885	0.674627	1.59124
ENSMUSG00000041028	Ghitm	0.92069	1.27659	0.975341
ENSMUSG00000025381	Cnpy2	0.923011	1.16058	1.0431
ENSMUSG00000021248	Tmed10	0.923036	0.8698	1.296
ENSMUSG00000037351	Actr1b	0.923333	0.767893	1.42979
ENSMUSG00000006498	Ptbp1	0.923791	1.01156	1.15357
ENSMUSG00000033272	Slc35a4	0.923856	0.540426	1.90954
ENSMUSG00000056851	Pcbp2	0.925805	1.28197	0.966559
ENSMUSG00000020863	Luc7l3	0.926883	0.996872	1.16058
ENSMUSG00000069744	Psmb3	0.927949	1.28331	0.964108
ENSMUSG00000055531	Cpsf6	0.929517	0.609445	1.71454
ENSMUSG00000007892	Rplp1	0.931484	2.17401	0.684373
ENSMUSG00000029752	Asns	0.933002	2.40068	0.645856
ENSMUSG00000011114	Tbrg1	0.93327	0.694017	1.53653
ENSMUSG00000096232	0610012G03Rik	0.937392	0.674223	1.56975
ENSMUSG00000028907	Utp11l	0.939452	0.574879	1.78984
ENSMUSG00000022051	Bnip3l	0.939981	0.527803	1.9232
ENSMUSG00000024949	Sf1	0.941042	0.529526	1.91663
ENSMUSG00000017386	Traf4	0.941762	0.696424	1.52388
ENSMUSG00000039953	Clstn1	0.942327	0.621485	1.67284
ENSMUSG00000031575	Ash2l	0.944504	0.555286	1.83573
ENSMUSG00000053442	4930597O21Rik	0.947432	1.31587	0.934956
ENSMUSG00000024661	Fth1	0.948651	3.72752	0.511271
ENSMUSG00000025503	Taldo1	0.948733	0.780974	1.38176
ENSMUSG00000046434	Hnrnpa1	0.948733	0.515057	1.95055
ENSMUSG00000024012	Mtch1	0.949788	0.767079	1.40069
ENSMUSG00000031990	Jam3	0.950707	0.57386	1.77663
ENSMUSG00000049532	Sall2	0.951339	0.5847	1.74749
ENSMUSG00000028790	Khdrbs1	0.952204	0.649478	1.60024
ENSMUSG00000031059	Ndufb11	0.955114	0.717028	1.47312
ENSMUSG00000035901	Dennd5a	0.955114	1.34334	0.91647
ENSMUSG00000004270	Lpcat3	0.956345	0.709605	1.48485
ENSMUSG00000037331	Larp1	0.957164	0.521601	1.91848
ENSMUSG00000072772	Grcc10	0.957414	1.40617	0.886794
ENSMUSG00000022463	Srebf2	0.957887	0.734263	1.44265
ENSMUSG00000038690	Atp5j2	0.95964	2.55098	0.612788
ENSMUSG00000030603	Psmc4	0.961812	0.66117	1.56695
ENSMUSG00000019961	Tmpo	0.963403	0.54761	1.82746
ENSMUSG00000021577	Sdha	0.963403	0.890611	1.23031
ENSMUSG00000027523	Gnas	0.963403	6.07117	0.415933
ENSMUSG00000031948	Kars	0.963403	0.968461	1.1495
ENSMUSG00000036591	Arhgap21	0.963403	0.638826	1.60298
ENSMUSG00000052337	Immt	0.963403	0.781612	1.36327
ENSMUSG00000053801	Grwd1	0.963403	0.634494	1.61063
ENSMUSG00000063077	Kif1b	0.963403	0.733076	1.43124
ENSMUSG00000057666	Gapdh	0.963508	0.702286	1.47916
ENSMUSG00000006818	Sod2	0.964298	0.821227	1.30383
ENSMUSG00000003955	Fam162a	0.964682	0.884194	1.2302
ENSMUSG00000028820	Sfpq	0.965368	0.823434	1.29964
ENSMUSG00000050017	Pitpnb	0.965368	0.515994	1.9103
ENSMUSG00000027404	Snrpb	0.966984	1.32962	0.908747
ENSMUSG00000025132	Arhgdia	0.967429	1.14223	1.01228
ENSMUSG00000022174	Dad1	0.968264	1.4702	0.847191
ENSMUSG00000067847	Romo1	0.968766	0.793115	1.33565
ENSMUSG00000006057	Atp5g1	0.970117	2.15301	0.664346
ENSMUSG00000041057	Wdr43	0.970117	0.507279	1.93123
ENSMUSG00000041459	Tardbp	0.972275	1.11375	1.02703
ENSMUSG00000020368	Canx	0.972275	0.789214	1.3369
ENSMUSG00000028953	Abcf2	0.975064	0.844797	1.26454
ENSMUSG00000026238	Ptma	0.977561	1.25695	0.937681
ENSMUSG00000029467	Atp2a2	0.97796	0.768459	1.35965
ENSMUSG00000006740	Kif5b	0.979641	0.526035	1.85819
ENSMUSG00000034022	Cpsf1	0.979723	0.599028	1.66426
ENSMUSG00000037742	Eef1a1	0.980126	9.19826	0.3624
ENSMUSG00000020917	Acly	0.980128	2.71179	0.57909
ENSMUSG00000038274	Fau	0.981022	0.576359	1.71708
ENSMUSG00000025781	Atp5c1	0.986339	1.9045	0.706387
ENSMUSG00000038762	Abcf1	0.986339	0.933904	1.15919
ENSMUSG00000039680	Mrps6	0.986339	0.540674	1.80499
ENSMUSG00000037058	Paip2	0.988494	0.647404	1.54925
ENSMUSG00000020745	Pafah1b1	0.99227	0.614936	1.61266
ENSMUSG00000090553	Snrpe	0.994029	0.798131	1.30293
ENSMUSG00000007564	Ppp2r1a	0.995513	0.573746	1.70545
ENSMUSG00000029621	Arpc1a	0.997188	0.674263	1.48979
ENSMUSG00000020349	Ppp2ca	0.998661	1.19719	0.9553
ENSMUSG00000027620	Rbm39	0.99896	0.685293	1.4681
ENSMUSG00000063856	Gpx1	0.999794	2.09642	0.659957
ENSMUSG00000032383	Ppib	0.99988	0.824885	1.26419
ENSMUSG00000000088	Cox5a	1	2.17278	0.604609
ENSMUSG00000000171	Sdhd	1	0.847983	1.14588
ENSMUSG00000000561	Wdr77	1	0.695969	1.39015
ENSMUSG00000000563	Atp5f1	1	1.79866	0.60579
ENSMUSG00000000740	Rpl13	1	22.9881	0.0769015
ENSMUSG00000001017	Chtop	1	0.783922	1.22012
ENSMUSG00000001056	Nhp2	1	1.46817	0.58813
ENSMUSG00000001100	Poldip2	1	0.567287	1.39668
ENSMUSG00000001270	Ckb	1	14.6934	0.19086
ENSMUSG00000001416	Cct3	1	1.87343	0.612562
ENSMUSG00000001794	Capns1	1	1.00744	1.04512
ENSMUSG00000001924	Uba1	1	2.38017	0.575146
ENSMUSG00000002010	Idh3g	1	0.87277	0.90031
ENSMUSG00000002014	Ssr4	1	1.2956	0.595621
ENSMUSG00000002660	Clpp	1	0.613517	1.22417
ENSMUSG00000003072	Atp5d	1	2.06093	0.664453
ENSMUSG00000003438	Timm50	1	0.657852	1.41991
ENSMUSG00000003970	Rpl8	1	19.5247	0.103052
ENSMUSG00000004264	Phb2	1	1.25821	0.792801
ENSMUSG00000005161	Prdx2	1	2.48971	0.469089
ENSMUSG00000005198	Polr2a	1	0.861053	0.887283
ENSMUSG00000005575	Ube2m	1	2.03586	0.552815
ENSMUSG00000005779	Psmb4	1	1.63892	0.630526
ENSMUSG00000006333	Rps9	1	7.10697	0.144064
ENSMUSG00000006589	Aprt	1	1.90839	0.625311
ENSMUSG00000006717	Acot13	1	0.506127	1.79048
ENSMUSG00000006728	Cdk4	1	4.46196	0.436887
ENSMUSG00000006932	Ctnnb1	1	2.93969	0.417214
ENSMUSG00000007739	Cct4	1	1.63221	0.761018
ENSMUSG00000007815	Rhoa	1	0.627216	1.48063
ENSMUSG00000008668	Rps18	1	2.79448	0.387548
ENSMUSG00000008683	Rps15a	1	8.25464	0.19973
ENSMUSG00000009013	Dynll1	1	1.22453	0.80343
ENSMUSG00000009863	Sdhb	1	0.737253	1.22973
ENSMUSG00000009927	Rps25	1	5.81935	0.295279
ENSMUSG00000010376	Nedd8	1	2.08684	0.564729
ENSMUSG00000012848	Rps5	1	13.4352	0.117589
ENSMUSG00000013593	Ndufs2	1	1.00724	0.856796
ENSMUSG00000013629	Cad	1	0.765674	1.03974
ENSMUSG00000014294	Ndufa2	1	1.7168	0.701313
ENSMUSG00000014301	Pam16	1	0.601286	1.52167
ENSMUSG00000014313	Cox6c	1	3.4047	0.483664
ENSMUSG00000014769	Psmb1	1	2.84439	0.320104
ENSMUSG00000015671	Psma2	1	0.962947	1.06358
ENSMUSG00000015804	Med28	1	0.655041	1.43736
ENSMUSG00000015806	Qdpr	1	0.931611	1.07088
ENSMUSG00000016252	Atp5e	1	1.05066	0.900384
ENSMUSG00000016344	Ppdpf	1	0.646623	1.28328
ENSMUSG00000016554	Eif3d	1	1.16823	0.946865
ENSMUSG00000017404	Rpl19	1	1.10561	0.649266
ENSMUSG00000017421	Zfp207	1	1.40177	0.67289
ENSMUSG00000018286	Psmb6	1	1.15383	0.940189
ENSMUSG00000018326	Ywhab	1	0.575693	1.63156
ENSMUSG00000018509	Cenpv	1	0.994948	1.00693
ENSMUSG00000018565	Elp5	1	0.612088	1.41099
ENSMUSG00000018583	G3bp1	1	1.15187	0.845228
ENSMUSG00000018585	Atox1	1	0.884054	1.10738
ENSMUSG00000019158	Tmem160	1	0.829659	1.20207
ENSMUSG00000019179	Mdh2	1	2.41701	0.508869
ENSMUSG00000019362	D8Ertd738e	1	0.843175	0.980107
ENSMUSG00000019432	Ddx39b	1	1.26996	0.753119
ENSMUSG00000019804	Snx3	1	0.583731	1.63403
ENSMUSG00000019923	Zwint	1	0.53955	1.55181
ENSMUSG00000020089	Ppa1	1	0.902207	1.01596
ENSMUSG00000020091	Eif4ebp2	1	0.863548	1.02062
ENSMUSG00000020153	Ndufs7	1	0.832007	1.1516
ENSMUSG00000020267	Hint1	1	3.83306	0.237659
ENSMUSG00000020361	Hspa4	1	1.11592	0.949227
ENSMUSG00000020372	Gnb2l1	1	15.5727	0.130031
ENSMUSG00000020585	Laptm4a	1	0.652552	1.51838
ENSMUSG00000020849	Ywhae	1	4.84405	0.309433
ENSMUSG00000020857	Nme2	1	3.26172	0.319461
ENSMUSG00000020949	Fkbp3	1	1.80188	0.586039
ENSMUSG00000021111	Papola	1	0.632118	1.46
ENSMUSG00000021116	Eif2s1	1	0.728324	1.14833
ENSMUSG00000021270	Hsp90aa1	1	2.52721	0.591503
ENSMUSG00000021290	2010107E04Rik	1	2.10968	0.586169
ENSMUSG00000021546	Hnrnpk	1	2.54383	0.519526
ENSMUSG00000021606	Ndufs6	1	0.788192	1.20801
ENSMUSG00000021660	Btf3	1	2.04619	0.538423
ENSMUSG00000021748	Pdhb	1	0.696435	1.34069
ENSMUSG00000021807	2700060E02Rik	1	1.15104	0.777337
ENSMUSG00000021832	Psmc6	1	0.673321	1.30306
ENSMUSG00000022193	Psmb5	1	0.857446	0.777751
ENSMUSG00000022201	Zfr	1	0.73894	1.18825
ENSMUSG00000022234	Cct5	1	2.74698	0.352103
ENSMUSG00000022283	Pabpc1	1	3.93511	0.325219
ENSMUSG00000022312	Eif3h	1	2.3783	0.371078
ENSMUSG00000022354	Ndufb9	1	1.49711	0.712753
ENSMUSG00000022400	Rbx1	1	1.04409	0.926403
ENSMUSG00000022403	St13	1	0.711948	1.27109
ENSMUSG00000022450	Ndufa6	1	1.13281	0.69976
ENSMUSG00000022462	Slc38a2	1	1.85065	0.654688
ENSMUSG00000022601	Rpl24	1	0.570996	1.47936
ENSMUSG00000022956	Atp5o	1	2.48543	0.393955
ENSMUSG00000022982	Sod1	1	2.02985	0.6096
ENSMUSG00000023944	Hsp90ab1	1	7.74948	0.172517
ENSMUSG00000024026	Glo1	1	1.11385	0.847312
ENSMUSG00000024099	Ndufv2	1	1.50407	0.656674
ENSMUSG00000024208	Uqcc2	1	0.899244	0.942118
ENSMUSG00000024425	Ndfip1	1	2.03842	0.661408
ENSMUSG00000024474	Ik	1	0.794287	1.28307
ENSMUSG00000024608	Rps14	1	12.6507	0.155155
ENSMUSG00000024870	Rab1b	1	0.622857	1.48585
ENSMUSG00000024966	Stip1	1	0.638213	1.47479
ENSMUSG00000025068	Gsto1	1	0.989789	0.948164
ENSMUSG00000025153	Fasn	1	1.34181	0.75248
ENSMUSG00000025289	Prdx4	1	0.535212	1.53192
ENSMUSG00000025290	Rps24	1	3.48919	0.23832
ENSMUSG00000025362	Rps26	1	11.116	0.12902
ENSMUSG00000025393	Atp5b	1	6.56476	0.215826
ENSMUSG00000025403	Shmt2	1	2.11213	0.568647
ENSMUSG00000025428	Atp5a1	1	2.88954	0.426132
ENSMUSG00000025439	Clns1a	1	0.88019	1.15941
ENSMUSG00000025580	Eif4a3	1	0.628978	1.16019
ENSMUSG00000025613	Cct8	1	2.58457	0.330458
ENSMUSG00000025794	Rpl14	1	8.57634	0.199613
ENSMUSG00000025967	Eef1b2	1	5.88919	0.179699
ENSMUSG00000025980	Hspd1	1	2.24033	0.548439
ENSMUSG00000025982	Sf3b1	1	1.53218	0.665323
ENSMUSG00000026021	Sumo1	1	0.769042	1.06275
ENSMUSG00000026087	Mrpl30	1	1.19449	0.862925
ENSMUSG00000026385	Dbi	1	5.33357	0.390135
ENSMUSG00000026496	Parp1	1	0.745835	1.10991
ENSMUSG00000026516	Nvl	1	0.521203	1.52558
ENSMUSG00000026615	Eprs	1	0.910514	1.11089
ENSMUSG00000027067	Ssrp1	1	0.935962	1.05037
ENSMUSG00000027108	Ola1	1	1.09119	0.853665
ENSMUSG00000027133	Nop10	1	1.92997	0.691351
ENSMUSG00000027423	Snx5	1	0.939219	0.76499
ENSMUSG00000027637	1110008F13Rik	1	1.28082	0.704463
ENSMUSG00000028234	Rps20	1	18.395	0.0767283
ENSMUSG00000028447	Dctn3	1	0.674609	1.25922
ENSMUSG00000028478	Clta	1	1.31011	0.797392
ENSMUSG00000028656	Cap1	1	0.507427	1.76736
ENSMUSG00000028691	Prdx1	1	3.21169	0.456129
ENSMUSG00000028692	Akr1a1	1	1.4847	0.622329
ENSMUSG00000028729	Ebna1bp2	1	0.52997	1.61916
ENSMUSG00000028788	Ptp4a2	1	1.1023	0.738026
ENSMUSG00000028798	Eif3i	1	2.49427	0.496388
ENSMUSG00000028936	Rpl22	1	5.73857	0.243427
ENSMUSG00000028964	Park7	1	0.766107	1.26742
ENSMUSG00000029014	Dnajc2	1	0.582359	1.39758
ENSMUSG00000029169	Dhx15	1	1.38163	0.850812
ENSMUSG00000029430	Ran	1	2.28464	0.482363
ENSMUSG00000029472	Anapc5	1	1.20854	0.757699
ENSMUSG00000029614	Rpl6	1	4.56327	0.278082
ENSMUSG00000029632	Ndufa4	1	1.01357	0.985899
ENSMUSG00000029649	Pomp	1	0.727392	1.23356
ENSMUSG00000030007	Cct7	1	1.23517	0.921668
ENSMUSG00000030057	Cnbp	1	3.60022	0.32099
ENSMUSG00000030189	Ybx3	1	1.02818	1.00181
ENSMUSG00000030647	Ndufc2	1	1.07736	0.868576
ENSMUSG00000030744	Rps3	1	8.47665	0.204747
ENSMUSG00000030869	Ndufab1	1	2.2724	0.408532
ENSMUSG00000031029	Eif3f	1	2.53345	0.524386
ENSMUSG00000031068	Glrx3	1	3.04707	0.394409
ENSMUSG00000031231	Cox7b	1	2.04641	0.473999
ENSMUSG00000031299	Pdha1	1	1.02344	1.0571
ENSMUSG00000031311	Nono	1	2.04989	0.441488
ENSMUSG00000031320	Rps4x	1	12.0468	0.155693
ENSMUSG00000031328	Flna	1	0.851984	0.988665
ENSMUSG00000031447	Lamp1	1	0.90801	1.17129
ENSMUSG00000031490	Eif4ebp1	1	3.17386	0.442166
ENSMUSG00000031839	Hsbp1	1	0.904343	0.941573
ENSMUSG00000031848	Lsm4	1	0.857075	0.825138
ENSMUSG00000032026	Rexo2	1	0.527702	1.45254
ENSMUSG00000032171	Pin1	1	1.32971	0.634457
ENSMUSG00000032288	Imp3	1	0.830957	1.19937
ENSMUSG00000032294	Pkm	1	4.85078	0.363925
ENSMUSG00000032330	Cox7a2	1	2.79432	0.37311
ENSMUSG00000032399	Rpl4	1	10.9977	0.163543
ENSMUSG00000032518	Rpsa	1	16.9957	0.0859549
ENSMUSG00000032959	Pebp1	1	4.87603	0.19471
ENSMUSG00000032966	Fkbp1a	1	5.07517	0.368933
ENSMUSG00000033020	Polr2f	1	1.9806	0.607936
ENSMUSG00000033307	Mif	1	4.82177	0.252424
ENSMUSG00000033475	Tomm6	1	0.707601	1.1915
ENSMUSG00000033940	Brk1	1	1.09596	0.647958
ENSMUSG00000034343	Ube2f	1	0.531679	1.75172
ENSMUSG00000034566	Atp5h	1	1.80586	0.571462
ENSMUSG00000034994	Eef2	1	6.71407	0.24015
ENSMUSG00000035242	Oaz1	1	4.10993	0.419554
ENSMUSG00000035297	Cops4	1	0.887564	0.916228
ENSMUSG00000035478	Mbd3	1	1.28047	0.598345
ENSMUSG00000035530	Eif1	1	2.8462	0.357321
ENSMUSG00000035885	Cox8a	1	1.73799	0.476329
ENSMUSG00000036180	Gatad2a	1	0.875007	1.13553
ENSMUSG00000036751	Cox6b1	1	1.7796	0.678114
ENSMUSG00000036781	Rps27l	1	1.35676	0.623317
ENSMUSG00000037361	0610009D07Rik	1	0.811533	1.1273
ENSMUSG00000037563	Rps16	1	0.931485	0.716694
ENSMUSG00000037601	Nme1	1	4.37782	0.281225
ENSMUSG00000037624	Kcnk2	1	0.758203	1.09183
ENSMUSG00000037894	H2afz	1	4.44905	0.410569
ENSMUSG00000038374	Rbm8a	1	0.853557	1.13543
ENSMUSG00000038462	Uqcrfs1	1	0.712582	1.13172
ENSMUSG00000038803	Ost4	1	0.768709	1.22473
ENSMUSG00000038848	Ythdf1	1	0.962526	0.930659
ENSMUSG00000038909	Kat7	1	0.600637	1.61604
ENSMUSG00000039001	Rps21	1	3.54164	0.393596
ENSMUSG00000039105	Atp6v1g1	1	1.13247	0.869048
ENSMUSG00000039640	Mrpl12	1	0.647311	1.42259
ENSMUSG00000040354	Mars	1	1.03263	1.03861
ENSMUSG00000040463	Mybbp1a	1	0.652323	1.06319
ENSMUSG00000040618	Pck2	1	0.917384	1.06576
ENSMUSG00000040731	Eif4h	1	1.46245	0.768495
ENSMUSG00000040785	Ttc3	1	1.19035	0.81172
ENSMUSG00000040824	Snrpd2	1	1.4077	0.615347
ENSMUSG00000040945	Rcc2	1	0.697991	1.00875
ENSMUSG00000040952	Rps19	1	4.9641	0.34859
ENSMUSG00000041313	Slc7a1	1	1.81711	0.691402
ENSMUSG00000041453	Rpl21	1	5.17802	0.25589
ENSMUSG00000041560	Gltscr2	1	0.795723	0.969794
ENSMUSG00000041571	Sepw1	1	2.55772	0.442752
ENSMUSG00000041697	Cox6a1	1	5.55194	0.196897
ENSMUSG00000041841	Rpl37	1	9.12295	0.162596
ENSMUSG00000042462	Dctpp1	1	0.614508	1.56387
ENSMUSG00000042541	Shfm1	1	1.16652	0.670291
ENSMUSG00000044894	Uqcrq	1	3.05268	0.275226
ENSMUSG00000045128	Rpl18a	1	11.2817	0.100529
ENSMUSG00000046330	Rpl37a	1	2.82134	0.536607
ENSMUSG00000046364	Rpl27a	1	3.79938	0.320988
ENSMUSG00000046432	Ngfrap1	1	1.00074	0.802897
ENSMUSG00000047187	Rab2a	1	0.942754	0.792107
ENSMUSG00000047215	Rpl9	1	0.563922	1.42689
ENSMUSG00000047459	Dynlrb1	1	1.22838	0.757968
ENSMUSG00000047675	Rps8	1	10.8624	0.165646
ENSMUSG00000047721	Bola2	1	0.805849	1.0076
ENSMUSG00000047945	Marcksl1	1	1.81387	0.670304
ENSMUSG00000048076	Arf1	1	0.804309	1.27778
ENSMUSG00000049751	Rpl36al	1	2.39912	0.49381
ENSMUSG00000050608	Minos1	1	1.43912	0.664004
ENSMUSG00000051223	Bzw1	1	1.19323	0.900237
ENSMUSG00000052146	Rps10	1	5.16716	0.380544
ENSMUSG00000053565	Eif3k	1	1.28198	0.798934
ENSMUSG00000054766	Set	1	2.19872	0.450044
ENSMUSG00000055553	Kxd1	1	8.35659	0.127538
ENSMUSG00000055839	Tceb2	1	2.13007	0.568064
ENSMUSG00000056201	Cfl1	1	6.11039	0.224398
ENSMUSG00000057113	Npm1	1	17.6275	0.140765
ENSMUSG00000057278	Snrpg	1	3.70998	0.249611
ENSMUSG00000057322	Rpl38	1	1.28672	0.665973
ENSMUSG00000057738	Sptan1	1	1.13573	0.948129
ENSMUSG00000057841	Rpl32	1	15.9145	0.0576359
ENSMUSG00000057863	Rpl36	1	3.40768	0.39332
ENSMUSG00000058558	Rpl5	1	0.871832	0.848923
ENSMUSG00000058655	Eif4b	1	1.03215	1.04861
ENSMUSG00000058799	Nap1l1	1	1.77902	0.689994
ENSMUSG00000059070	Rpl18	1	5.0998	0.257478
ENSMUSG00000059252	Tpt1-ps5	1	0.542857	1.48902
ENSMUSG00000059534	Uqcr10	1	1.33002	0.82476
ENSMUSG00000059796	Eif4a1	1	4.84445	0.330154
ENSMUSG00000060438	Rps10-ps1	1	0.631976	1.18826
ENSMUSG00000060591	Ifitm2	1	1.30945	0.885624
ENSMUSG00000060636	Rpl35a	1	0.63861	1.36299
ENSMUSG00000060938	Rpl26	1	13.0291	0.0904827
ENSMUSG00000060992	Copz1	1	0.778239	1.04314
ENSMUSG00000061032	Rrp1	1	0.84496	1.17883
ENSMUSG00000062456	Rpl9-ps6	1	0.670902	1.05374
ENSMUSG00000063229	Ldha	1	4.1551	0.406064
ENSMUSG00000063882	Uqcrh	1	2.43311	0.452275
ENSMUSG00000064837	Snora75	1	1.48967	0.749522
ENSMUSG00000066362	Rps13-ps1	1	6.728	0.185496
ENSMUSG00000067274	Rplp0	1	11.7908	0.100053
ENSMUSG00000067288	Rps28	1	3.08766	0.4021
ENSMUSG00000068921	Dap3	1	0.686171	1.28546
ENSMUSG00000070319	Eif3g	1	1.93068	0.487595
ENSMUSG00000070493	Chchd2	1	6.53302	0.167658
ENSMUSG00000071076	Jund	1	2.22349	0.490475
ENSMUSG00000071172	Srsf3	1	2.07287	0.506832
ENSMUSG00000071415	Rpl23	1	3.44054	0.319347
ENSMUSG00000071528	Usmg5	1	1.36506	0.741424
ENSMUSG00000071547	Nt5dc2	1	0.852976	1.1345
ENSMUSG00000071644	Eef1g	1	4.82235	0.250301
ENSMUSG00000071662	Polr2g	1	0.766715	1.20898
ENSMUSG00000072235	Tuba1a	1	2.11378	0.608858
ENSMUSG00000073676	Hspe1	1	3.28926	0.354196
ENSMUSG00000073702	Rpl31	1	2.67829	0.325183
ENSMUSG00000074129	Rpl13a	1	15.1367	0.0841548
ENSMUSG00000074656	Eif2s2	1	2.58544	0.57147
ENSMUSG00000074884	Serf2	1	1.81984	0.592886
ENSMUSG00000076432	Ywhaq	1	1.58919	0.722124
ENSMUSG00000076437	2700094K13Rik	1	1.57635	0.772584
ENSMUSG00000077563	Snora68	1	7.60552	0.188861
ENSMUSG00000077737	Snord72	1	7.59466	0.261352
ENSMUSG00000078812	Eif5a	1	5.97615	0.29294
ENSMUSG00000079426	Arpc4	1	1.59915	0.759931
ENSMUSG00000079641	Rpl39	1	11.2837	0.316114
ENSMUSG00000084131	Rpl3-ps2	1	0.643413	1.45849
ENSMUSG00000090137	Uba52	1	7.2776	0.19121
ENSMUSG00000092203	1110038B12Rik	1	0.845786	0.855648
ENSMUSG00000093674	Rpl41	1	8.47746	0.290111
ENSMUSG00000096768	Erdr1	1	0.811671	1.2082
ENSMUSG00000097195	Snhg5	1	1.09031	0.878854
ENSMUSG00000019188	H13	1	0.717217	1.21573
ENSMUSG00000021764	Ndufs4	1	0.730254	1.10612
ENSMUSG00000022407	Adsl	1	0.520673	1.73615
ENSMUSG00000022635	Zcrb1	1	0.668925	1.46919
ENSMUSG00000024248	Cox7a2l	1	1.08808	0.913754
ENSMUSG00000027893	Ahcyl1	1	0.609769	1.45358
ENSMUSG00000028837	Psmb2	1	0.936441	1.12166
ENSMUSG00000030662	Ipo5	1	0.99058	1.04654
ENSMUSG00000036112	Metap2	1	1.15616	0.823496
ENSMUSG00000037149	Ddx1	1	0.776697	1.02693
ENSMUSG00000000787	Ddx3x	1	1.28732	0.824729
ENSMUSG00000001833	2007-09-01	1	0.993099	0.987268
ENSMUSG00000005683	Cs	1	1.43391	0.827095
ENSMUSG00000017781	Pitpna	1	0.686519	1.35621
ENSMUSG00000020265	Sumo3	1	0.52297	1.60796
ENSMUSG00000020496	Rnf187	1	1.31354	0.604589
ENSMUSG00000021771	Vdac2	1	1.49076	0.56096
ENSMUSG00000022370	Mrpl13	1	1.21582	0.875035
ENSMUSG00000023106	Denr	1	0.515278	1.82575
ENSMUSG00000024238	Zeb1	1	1.91566	0.636641
ENSMUSG00000024640	Psat1	1	3.28151	0.342451
ENSMUSG00000025220	Mgea5	1	0.558391	1.64106
ENSMUSG00000025809	Itgb1	1	1.32999	0.833092
ENSMUSG00000028849	Map7d1	1	0.562661	1.41184
ENSMUSG00000029066	Mrpl20	1	1.03744	0.974843
ENSMUSG00000029817	Tra2a	1	0.600844	1.62093
ENSMUSG00000031700	Gpt2	1	1.68091	0.501581
ENSMUSG00000036398	Ppp1r11	1	0.648642	1.24878
ENSMUSG00000040850	Psme4	1	0.509491	1.64189
ENSMUSG00000052727	Map1b	1	0.795463	1.06885
ENSMUSG00000055633	Zfp580	1	0.591716	1.49776
ENSMUSG00000060261	Gtf2i	1	1.1753	0.92387
ENSMUSG00000066357	Wdr6	1	0.617983	1.35822
ENSMUSG00000084786	Ubl5	1	0.795767	0.955565
ENSMUSG00000001729	Akt1	1	0.779025	1.06724
ENSMUSG00000002844	Adprh	1	0.635109	1.30068
ENSMUSG00000004530	Coro1c	1	0.934595	1.12807
ENSMUSG00000005973	Rcn1	1	0.760365	1.27572
ENSMUSG00000013701	Timm23	1	0.689778	1.30478
ENSMUSG00000015889	Lta4h	1	0.654708	1.25553
ENSMUSG00000018209	Stk4	1	0.643703	1.34523
ENSMUSG00000027162	Lin7c	1	0.630487	1.09443
ENSMUSG00000039959	Hip1	1	0.551901	1.69959
ENSMUSG00000053398	Phgdh	1	1.26906	0.736988
ENSMUSG00000091337	Eid1	1	0.538643	1.72654
ENSMUSG00000037905	Bri3bp	1	0.646535	1.30729
ENSMUSG00000044576	Gareml	1	0.550412	1.45027
ENSMUSG00000018340	Anxa6	1	0.919833	1.14889
ENSMUSG00000032485	Scap	1	0.660157	1.37765
ENSMUSG00000042406	Atf4	1	1.54106	0.722317
ENSMUSG00000070544	Top1	1	0.602798	1.58621
ENSMUSG00000004891	Nes	1	1.16673	0.678617
ENSMUSG00000085385	9430008C03Rik	1	0.516272	1.69402
ENSMUSG00000028309	Rnf20	1	0.603046	1.47143
ENSMUSG00000029478	Ncor2	1	0.581772	1.64881
