# Supplementary material for: Single-cell polyadenylation site mapping reveals 3′ isoform choice variability
Source: Mol Syst Biol. 2015 Jun 3;11(6):812. doi: 10.15252/msb.20156198 (PMC4501847; doi:10.15252/msb.20156198)
Supplement: Supplementary file 3 [file msb0011-0812-sd3.zip › README.txt]

Table EV1. Variability of gene expression within ESC-2i, ESC-FCS and NSC populations. 
Genes displaying variable expression within stem cell populations
p-values were computed as described in Brennecke et al., 2013. Only genes with more than 0.5 mean barcodes per cell are included into the table.
ensemblID, geneID: Gene identifiers
p-val: Benjamini-Hochberger adjusted P-Value from the statistical test for variable expression presented in Brennecke et al., 2013
mean: Mean Barcode count observed per cell
cv2: Squared coefficient of variation of barcode counts
