# Supplementary material for: Single-cell polyadenylation site mapping reveals 3′ isoform choice variability
Source: Mol Syst Biol. 2015 Jun 3;11(6):812. doi: 10.15252/msb.20156198 (PMC4501847; doi:10.15252/msb.20156198)
Supplement: Supplementary file 4 [file msb0011-0812-sd4.zip › TableEV2.xlsx]

## Sheet: Sheet1
GeneID	GeneSymbol	Chromosome	MajorIsoform	MinorIsoform	Expression.MajorIsoform.ESCFCS	Expression.MinorIsoform.ESCFCS	Expression.MajorIsoform.ESC2i	Expression.MinorIsoform.ESC2i	Expression.MajorIsoform.NSC	Expression.MinorIsoform.NSC
ENSMUSG00000000346	Dazap2	15	100620754	100620728	10	8	14	11	9	8
ENSMUSG00000000384	Tbrg4	11	6615598	6616425	16	6	32	27	9	2
ENSMUSG00000000561	Wdr77	3	105968185	105969369	23	7	46	11	18	10
ENSMUSG00000000563	Atp5f1	3	105942707	105942862	107	14	143	12	73	6
ENSMUSG00000000787	Ddx3x	X	13293981	13294048	43	20	43	15	34	20
ENSMUSG00000000959	Oxa1l	14	54368630	54368654	32	6	49	16	21	3
ENSMUSG00000001016	Ilf2	3	90487959	90488370	19	9	17	17	11	5
ENSMUSG00000001017	Chtop	3	90498966	90499695	22	6	41	11	31	7
ENSMUSG00000001100	Poldip2	11	78522733	78522170	26	18	51	50	13	17
ENSMUSG00000001175	Calm1	12	100207305	100206490	46	17	45	22	62	20
ENSMUSG00000001403	Ube2c	2	164772900	164772860	52	25	31	37	8	6
ENSMUSG00000001440	Kpnb1	11	97161538	97159718	28	53	93	33	27	34
ENSMUSG00000001525	Tubb5	17	35834807	35833926	288	23	324	36	178	2
ENSMUSG00000001604	Tcea3	4	136274858	136274890	17	10	26	12	0	0
ENSMUSG00000001794	Capns1	7	30186944	30186992	62	36	87	82	26	25
ENSMUSG00000001847	Rac1	5	143505483	143506771	25	10	53	36	66	7
ENSMUSG00000002129	Sf3a1	11	4180526	4180626	12	6	28	11	2	9
ENSMUSG00000002319	Ipo4	14	55625726	55625748	11	7	12	18	33	24
ENSMUSG00000002477	Snrpd1	18	10627967	10628229	44	15	80	8	22	8
ENSMUSG00000003345	Csnk1g2	10	80640708	80640741	10	6	10	9	6	8
ENSMUSG00000003438	Timm50	7	28305523	28305825	31	20	9	23	21	11
ENSMUSG00000003868	Ruvbl2	7	45421898	45421853	39	6	74	14	26	4
ENSMUSG00000004364	Cul3	1	80266853	80266824	15	8	13	18	4	2
ENSMUSG00000004865	Srpk1	17	28589592	28587650	12	10	25	7	12	10
ENSMUSG00000004880	Lbr	1	181815317	181815351	28	28	22	24	12	6
ENSMUSG00000004897	Hdgf	3	87916128	87915729	102	12	141	13	27	3
ENSMUSG00000004980	Hnrnpa2b1	6	51462768	51461125	27	22	76	48	37	19
ENSMUSG00000005103	Wdr1	5	38526813	38526954	12	9	28	22	10	6
ENSMUSG00000005262	Ufd1l	16	18834350	18835247	13	12	21	12	2	7
ENSMUSG00000005354	Txn2	15	77915047	77915211	82	12	103	8	63	12
ENSMUSG00000005610	Eif4g2	7	111071934	111070731	101	25	79	43	49	34
ENSMUSG00000005683	Cs	10	128362471	128361210	51	11	105	12	53	5
ENSMUSG00000005687	Bcas2	3	103178826	103178639	27	10	56	21	14	0
ENSMUSG00000005732	Ranbp1	16	18239980	18239787	82	16	68	24	32	19
ENSMUSG00000005846	Rsl1d1	16	11193036	11192973	60	17	42	11	30	13
ENSMUSG00000006050	Sra1	18	36667253	36667275	13	13	24	18	3	5
ENSMUSG00000006057	Atp5g1	11	96072989	96073011	168	30	359	47	97	17
ENSMUSG00000006304	Arpc2	1	74268205	74267980	14	3	46	13	26	8
ENSMUSG00000006498	Ptbp1	10	79864358	79864433	84	38	118	92	30	18
ENSMUSG00000006818	Sod2	17	13015331	13015350	56	38	149	92	18	10
ENSMUSG00000007603	Dus3l	17	56769835	56770090	15	6	5	10	8	6
ENSMUSG00000007815	Rhoa	9	108337406	108337928	32	10	71	28	21	3
ENSMUSG00000007836	Hnrnpa0	13	58126914	58125881	25	18	51	19	16	38
ENSMUSG00000008690	Ncaph2	15	89371576	89372824	41	5	91	16	7	1
ENSMUSG00000009013	Dynll1	5	115298424	115298515	79	27	73	40	51	20
ENSMUSG00000009079	Ewsr1	11	5069689	5069904	35	5	26	19	26	5
ENSMUSG00000009575	Cbx5	15	103191554	103198178	21	13	51	5	17	7
ENSMUSG00000009741	Ubp1	9	113977196	113976998	11	9	14	10	11	4
ENSMUSG00000012405	Rpl15	14	18267834	18268958	11	8	9	12	7	5
ENSMUSG00000013698	Pea15a	1	172196729	172197454	1	3	6	4	34	25
ENSMUSG00000014226	Cacybp	1	160202926	160203170	84	46	64	70	48	27
ENSMUSG00000014606	Slc25a11	11	70644324	70644201	12	17	28	19	18	6
ENSMUSG00000014769	Psmb1	17	15475964	15475720	160	19	285	18	113	21
ENSMUSG00000015165	Hnrnpl	7	28822237	28822263	39	12	84	28	8	6
ENSMUSG00000015176	Nolc1	19	46085525	46084454	19	12	4	14	10	3
ENSMUSG00000015290	Ubl4	X	74367403	74365720	11	11	35	9	7	11
ENSMUSG00000015656	Hspa8	9	40805195	40805130	31	8	39	11	29	2
ENSMUSG00000015804	Med28	5	45525598	45525577	17	13	30	32	22	4
ENSMUSG00000015937	H2afy	13	56073625	56074178	18	4	12	8	27	15
ENSMUSG00000016308	Ube2a	X	36883229	36883247	10	13	10	10	4	1
ENSMUSG00000016319	Slc25a5	X	36798798	36798781	201	22	160	18	236	21
ENSMUSG00000016541	Atxn10	15	85463206	85463060	81	17	212	43	73	7
ENSMUSG00000016559	H3f3b	11	116022294	116022858	113	15	212	26	174	21
ENSMUSG00000016921	Srsf6	2	162935344	162935205	51	41	67	74	35	25
ENSMUSG00000017404	Rpl19	11	98030477	98030491	75	70	115	122	34	22
ENSMUSG00000017421	Zfp207	11	80396134	80396241	56	29	76	44	36	17
ENSMUSG00000017716	Birc5	11	117855735	117855721	15	15	28	17	1	5
ENSMUSG00000018326	Ywhab	2	164018188	164018584	11	8	32	21	12	8
ENSMUSG00000018379	Srsf1	11	88051481	88053751	72	15	68	10	29	11
ENSMUSG00000018572	Phf23	11	70000004	69999775	14	10	18	12	8	3
ENSMUSG00000018583	G3bp1	11	55500508	55500873	41	23	38	35	19	15
ENSMUSG00000018669	Cdk5rap3	11	96907817	96907789	10	7	32	16	2	15
ENSMUSG00000018678	Sp2	11	96953474	96953339	5	4	29	20	2	0
ENSMUSG00000018761	Mpdu1	11	69656703	69656718	15	9	20	12	10	1
ENSMUSG00000018923	Med11	11	70453536	70453720	8	10	15	15	5	1
ENSMUSG00000019370	Calm3	7	16916810	16915378	23	12	58	23	19	19
ENSMUSG00000019874	Fabp7	10	57788449	57788419	1	0	1	0	349	22
ENSMUSG00000019923	Zwint	10	72674962	72669162	10	12	36	24	12	6
ENSMUSG00000019961	Tmpo	10	91147573	91149115	29	10	17	19	12	6
ENSMUSG00000019970	Sgk1	10	21999884	21999897	16	13	13	17	1	0
ENSMUSG00000020029	Nudt4	10	95547016	95549107	23	8	37	12	48	5
ENSMUSG00000020075	Ddx21	10	62580255	62582115	16	13	14	7	9	9
ENSMUSG00000020088	Sar1a	10	61691444	61693287	7	13	33	11	8	13
ENSMUSG00000020091	Eif4ebp2	10	61428493	61431792	31	13	42	21	30	7
ENSMUSG00000020152	Actr2	11	20062597	20062309	9	10	21	14	10	7
ENSMUSG00000020186	Csrp2	10	110939491	110939509	35	13	61	16	1	0
ENSMUSG00000020219	Timm13	10	80899912	80899666	12	6	12	11	17	11
ENSMUSG00000020290	Xpo1	11	23296223	23297011	24	14	34	13	10	10
ENSMUSG00000020307	Cdc34	10	79688391	79688092	87	14	93	22	12	5
ENSMUSG00000020349	Ppp2ca	11	52122608	52122735	31	22	52	30	26	35
ENSMUSG00000020358	Hnrnpab	11	51600879	51600896	74	41	49	45	62	52
ENSMUSG00000020361	Hspa4	11	53261578	53259822	98	8	148	18	41	11
ENSMUSG00000020390	Ube2b	11	51985557	51986261	10	12	7	10	10	4
ENSMUSG00000020476	Dbnl	11	5800451	5800972	5	6	15	11	2	4
ENSMUSG00000020483	Dynll2	11	87979534	87981264	13	4	88	33	31	7
ENSMUSG00000020515	Cnot8	11	58118593	58117842	30	9	26	15	12	7
ENSMUSG00000020530	Ggnbp2	11	84832584	84832975	7	7	26	15	11	3
ENSMUSG00000020547	Bzw2	12	36091847	36092263	30	6	22	10	24	5
ENSMUSG00000020612	Prkar1a	11	109667793	109669644	8	8	30	9	12	25
ENSMUSG00000020649	Rrm2	12	24714080	24714106	84	28	55	18	12	0
ENSMUSG00000020664	Dld	12	31331566	31331711	10	6	18	10	14	5
ENSMUSG00000020719	Ddx5	11	106781549	106780355	162	34	201	31	88	29
ENSMUSG00000020745	Pafah1b1	11	74675033	74673957	11	11	19	19	10	9
ENSMUSG00000020823	Sec14l1	11	117157565	117159260	8	3	10	15	12	11
ENSMUSG00000020849	Ywhae	11	75765572	75765625	290	27	431	30	204	15
ENSMUSG00000021111	Papola	12	105809702	105838938	11	13	17	13	12	8
ENSMUSG00000021144	Mta1	12	113137202	113137187	18	14	16	6	11	16
ENSMUSG00000021222	Dcaf4	12	83541912	83541984	19	13	17	11	3	0
ENSMUSG00000021242	Npc2	12	84756493	84756404	27	12	188	47	38	17
ENSMUSG00000021248	Tmed10	12	85342796	85340614	28	13	48	11	14	36
ENSMUSG00000021264	Yy1	12	108816505	108816628	7	5	16	12	6	4
ENSMUSG00000021282	Eif5	12	111546581	111544921	15	4	12	20	9	1
ENSMUSG00000021377	Dek	13	47084785	47088607	43	8	63	13	12	0
ENSMUSG00000021413	Prpf4b	13	34906061	34902869	16	9	17	15	5	10
ENSMUSG00000021488	Nsd1	13	55318321	55314008	24	12	35	15	13	2
ENSMUSG00000021520	Uqcrb	13	66900625	66900600	94	15	291	24	48	2
ENSMUSG00000021546	Hnrnpk	13	58391952	58391239	139	25	223	27	100	27
ENSMUSG00000021577	Sdha	13	74322259	74322817	25	17	28	28	24	13
ENSMUSG00000021607	Mrpl36	13	73332174	73331757	25	6	29	16	17	6
ENSMUSG00000021771	Vdac2	14	21845516	21845875	94	14	120	12	47	16
ENSMUSG00000021794	Glud1	14	34344900	34344269	55	10	77	25	18	3
ENSMUSG00000021840	Mapk1ip1l	14	47323088	47323202	15	6	28	21	11	9
ENSMUSG00000021939	Ctsb	14	63143130	63143163	5	7	37	14	9	8
ENSMUSG00000021953	Tdh	14	63492461	63492350	86	66	346	173	0	0
ENSMUSG00000022013	Dnajc15	14	77826248	77826214	12	5	34	15	2	1
ENSMUSG00000022024	Sugt1	14	79628973	79624902	49	3	174	27	19	3
ENSMUSG00000022111	Uchl3	14	101696121	101696100	22	21	14	18	11	4
ENSMUSG00000022205	Sub1	15	11983978	11984061	80	28	103	33	41	6
ENSMUSG00000022234	Cct5	15	31590884	31590904	108	28	125	71	85	16
ENSMUSG00000022241	Tars	15	11383719	11383669	14	14	23	14	10	6
ENSMUSG00000022283	Pabpc1	15	36595667	36596040	249	14	408	26	151	11
ENSMUSG00000022285	Ywhaz	15	36770771	36771571	27	8	98	14	32	7
ENSMUSG00000022295	Atp6v1c1	15	38692441	38692195	24	11	51	22	3	8
ENSMUSG00000022338	Eny2	15	44435788	44435864	7	7	21	8	6	6
ENSMUSG00000022400	Rbx1	15	81475257	81476360	67	3	117	3	31	18
ENSMUSG00000022403	St13	15	81365044	81363670	31	16	89	23	25	9
ENSMUSG00000022407	Adsl	15	80969116	80969302	27	5	34	7	12	16
ENSMUSG00000022450	Ndufa6	15	82350166	82350141	82	20	171	34	39	17
ENSMUSG00000022477	Aco2	15	81915124	81915097	16	8	32	17	18	7
ENSMUSG00000022706	Mrpl40	16	18872223	18872018	27	9	55	13	12	3
ENSMUSG00000022752	Tomm70a	16	57154527	57153028	15	23	21	18	18	6
ENSMUSG00000022774	Ncbp2	16	31957151	31958180	6	9	17	10	7	4
ENSMUSG00000022789	Dnm1l	16	16312239	16313389	35	6	46	15	12	2
ENSMUSG00000022814	Umps	16	33954784	33956598	7	7	27	21	3	2
ENSMUSG00000022841	Ap2m1	16	20544044	20543903	18	7	32	16	18	9
ENSMUSG00000022858	Tra2b	16	22245879	22246460	44	6	68	12	20	6
ENSMUSG00000022962	Gart	16	91621407	91633411	17	8	48	16	15	4
ENSMUSG00000022995	Enah	1	181902960	181903582	61	27	52	17	8	10
ENSMUSG00000023015	Racgap1	15	99620500	99621278	7	6	20	24	7	0
ENSMUSG00000023068	Nus1	10	52437999	52436763	4	3	12	9	9	10
ENSMUSG00000023150	Ivns1abp	1	151364257	151364411	14	7	37	14	28	9
ENSMUSG00000023307	38412	19	37221985	37222134	9	7	21	9	1	6
ENSMUSG00000023944	Hsp90ab1	17	45567780	45567802	502	315	663	450	194	140
ENSMUSG00000023988	Bysl	17	47600381	47601238	10	6	19	7	3	8
ENSMUSG00000024045	Akap8	17	32303678	32304699	24	10	33	11	18	5
ENSMUSG00000024097	Srsf7	17	80201314	80200085	60	15	40	9	13	13
ENSMUSG00000024132	Eci1	17	24439313	24439236	13	8	22	7	9	6
ENSMUSG00000024143	Rhoq	17	87000057	86998998	3	4	0	1	35	16
ENSMUSG00000024317	Rnf138	18	21027526	21026268	15	9	11	11	7	3
ENSMUSG00000024359	Hspa9	18	34937639	34938120	89	23	147	27	83	8
ENSMUSG00000024360	Etf1	18	34902789	34904482	38	19	58	43	19	12
ENSMUSG00000024369	Nelfe	17	34856368	34856253	4	7	10	14	13	1
ENSMUSG00000024422	Dhx16	17	35892623	35892663	30	19	63	60	3	7
ENSMUSG00000024576	Csnk1a1	18	61590315	61590057	18	11	25	17	21	13
ENSMUSG00000024583	Txnl1	18	63664107	63664171	43	9	79	19	25	9
ENSMUSG00000024587	Nars	18	64499657	64500217	29	10	38	11	64	9
ENSMUSG00000024725	Ostf1	19	18580998	18580814	3	1	27	20	1	0
ENSMUSG00000024772	Ehd1	19	6298895	6300088	21	11	42	9	8	10
ENSMUSG00000024811	Tnks2	19	36892877	36893467	31	12	35	14	11	16
ENSMUSG00000024844	Banf1	19	5364642	5364665	119	6	148	11	57	11
ENSMUSG00000025001	Hells	19	38968270	38971461	73	13	50	15	7	5
ENSMUSG00000025068	Gsto1	19	47864784	47864509	38	8	61	24	38	5
ENSMUSG00000025135	Anapc11	11	120605672	120605767	56	16	139	50	9	4
ENSMUSG00000025220	Mgea5	19	45750262	45751842	34	8	44	27	23	2
ENSMUSG00000025261	Huwe1	X	151934883	151934501	38	19	57	39	10	1
ENSMUSG00000025287	Acot9	X	155297647	155297506	20	12	29	24	0	0
ENSMUSG00000025353	Ormdl2	10	128818494	128818420	7	3	14	12	2	7
ENSMUSG00000025364	Pa2g4	10	128558644	128557767	81	49	190	64	43	27
ENSMUSG00000025395	Prim1	10	128029990	128030027	11	5	36	18	11	5
ENSMUSG00000025403	Shmt2	10	127517318	127517123	30	5	42	4	84	14
ENSMUSG00000025410	Dctn2	10	127281949	127281803	8	6	28	14	7	7
ENSMUSG00000025423	Pias2	18	77153115	77146798	3	5	26	23	2	0
ENSMUSG00000025428	Atp5a1	18	77782509	77782863	126	110	222	220	68	59
ENSMUSG00000025439	Clns1a	7	97718875	97718802	25	14	16	12	24	13
ENSMUSG00000025491	Ifitm1	7	140969823	140969809	171	153	74	82	0	0
ENSMUSG00000025980	Hspd1	1	55077835	55078050	104	13	144	27	87	9
ENSMUSG00000025982	Sf3b1	1	54987034	55003176	54	4	139	18	47	12
ENSMUSG00000026021	Sumo1	1	59639437	59639544	63	19	112	30	33	7
ENSMUSG00000026074	Map4k4	1	40026303	40024967	9	10	14	5	65	11
ENSMUSG00000026127	Imp4	1	34444954	34449343	13	3	25	13	1	9
ENSMUSG00000026150	Mff	1	82752383	82751777	17	5	29	8	25	9
ENSMUSG00000026219	Trip12	1	84724306	84723468	31	13	44	22	3	0
ENSMUSG00000026229	Psmd1	1	86139284	86130703	38	11	101	23	27	11
ENSMUSG00000026234	Ncl	1	86350497	86349633	138	12	199	15	77	8
ENSMUSG00000026281	Dtymk	1	93792591	93800498	49	10	117	8	5	3
ENSMUSG00000026341	Actr3	1	125392911	125393244	6	5	17	9	14	9
ENSMUSG00000026374	Tsn	1	118298521	118300646	5	9	9	7	9	5
ENSMUSG00000026434	Nucks1	1	131936314	131929673	21	4	31	15	11	2
ENSMUSG00000026473	Glul	1	153909655	153909690	20	17	20	7	11	12
ENSMUSG00000026496	Parp1	1	180601250	180600995	53	38	110	78	22	15
ENSMUSG00000026558	Uck2	1	167226092	167226072	11	7	72	14	6	1
ENSMUSG00000026701	Prdx6	1	161241014	161241554	96	24	49	24	61	11
ENSMUSG00000026750	Psmb7	2	38588045	38588070	52	15	93	27	38	13
ENSMUSG00000026917	Wdr5	2	27536531	27535309	9	5	79	21	7	0
ENSMUSG00000027080	Med19	2	84688206	84688058	10	7	14	14	1	2
ENSMUSG00000027184	Caprin1	2	103765012	103767110	33	9	34	32	13	9
ENSMUSG00000027245	Hypk	2	121458306	121458430	26	18	45	33	14	15
ENSMUSG00000027423	Snx5	2	144250535	144251065	73	23	96	24	31	6
ENSMUSG00000027447	Cst3	2	148871728	148871749	26	4	64	25	34	11
ENSMUSG00000027479	Mapre1	2	153768555	153767335	13	9	18	16	8	8
ENSMUSG00000027500	Stmn2	3	8560486	8561602	50	30	68	14	0	0
ENSMUSG00000027506	Tpd52	3	8929600	8929439	13	12	22	22	2	1
ENSMUSG00000027566	Psma7	2	180036370	180036528	84	7	146	20	57	4
ENSMUSG00000027573	Gid8	2	180721594	180718720	13	3	14	18	3	1
ENSMUSG00000027679	Dnajc19	3	34077359	34077437	30	10	53	28	10	1
ENSMUSG00000027680	Fxr1	3	34069334	34069970	26	17	63	29	12	12
ENSMUSG00000027715	Ccna2	3	36564868	36565978	24	13	19	11	2	0
ENSMUSG00000027775	Mfsd1	3	67604230	67603090	23	10	43	35	8	2
ENSMUSG00000027804	Ppid	3	79603646	79603264	40	36	37	25	42	27
ENSMUSG00000027808	Serp1	3	58521980	58523584	3	15	12	5	14	7
ENSMUSG00000027852	Nras	3	103067904	103064649	28	10	35	11	8	2
ENSMUSG00000028034	Fubp1	3	152236822	152232768	15	10	8	16	11	7
ENSMUSG00000028156	Eif4e	3	138556457	138556145	16	14	23	9	40	13
ENSMUSG00000028194	Ddah1	3	145879394	145894274	8	4	21	9	8	20
ENSMUSG00000028261	Ndufaf4	4	24903495	24902213	8	6	6	11	9	5
ENSMUSG00000028291	Akirin2	4	34566905	34566567	14	9	21	10	21	2
ENSMUSG00000028367	Txn1	4	57943762	57943844	132	8	269	20	64	2
ENSMUSG00000028394	Pole3	4	62523804	62522656	13	5	20	5	2	12
ENSMUSG00000028398	Tmem261	4	75277484	75277358	27	6	50	16	18	4
ENSMUSG00000028410	Dnaja1	4	40733103	40733897	82	15	72	16	32	31
ENSMUSG00000028426	Rad23b	4	55391202	55390759	43	11	70	23	34	12
ENSMUSG00000028452	Vcp	4	42980321	42979972	17	8	33	16	10	0
ENSMUSG00000028639	Ybx1	4	119277982	119278358	37	29	93	25	36	7
ENSMUSG00000028649	Macf1	4	123349723	123350473	16	12	25	18	11	4
ENSMUSG00000028684	Urod	4	116989964	116990213	13	9	49	27	1	3
ENSMUSG00000028693	Nasp	4	116601613	116601054	109	48	100	39	12	12
ENSMUSG00000028757	Ddost	4	138312229	138312616	18	3	28	22	9	8
ENSMUSG00000028820	Sfpq	4	127030787	127037006	29	10	51	14	12	6
ENSMUSG00000028821	Syf2	4	134937537	134937162	16	6	19	20	4	8
ENSMUSG00000028869	Gnl2	4	125055360	125055375	10	6	16	10	9	12
ENSMUSG00000028902	Sf3a3	4	124732412	124721550	8	15	27	14	15	8
ENSMUSG00000028932	Psmc2	5	21803784	21803758	46	10	88	10	43	4
ENSMUSG00000028960	Ube4b	4	149328422	149329079	11	10	17	16	11	0
ENSMUSG00000029007	Agtrap	4	148079916	148080271	18	12	21	18	0	1
ENSMUSG00000029064	Gnb1	4	155559263	155557814	36	11	28	27	44	8
ENSMUSG00000029103	Lrpap1	5	35092980	35091508	9	10	27	18	2	2
ENSMUSG00000029144	Gtf3c2	5	31157208	31156006	8	6	20	12	2	3
ENSMUSG00000029178	Klf3	5	64823100	64829547	7	6	17	12	2	5
ENSMUSG00000029247	Paics	5	76967497	76967320	114	5	162	25	45	3
ENSMUSG00000029267	Mtf2	5	108109002	108108170	8	8	17	16	1	0
ENSMUSG00000029328	Hnrnpdl	5	100033580	100034728	21	17	25	25	12	7
ENSMUSG00000029430	Ran	5	129023161	129024318	278	14	250	16	94	17
ENSMUSG00000029447	Cct6a	5	129846352	129846077	217	13	263	22	111	5
ENSMUSG00000029462	Vps29	5	122362993	122363284	22	19	38	26	10	7
ENSMUSG00000029467	Atp2a2	5	122456339	122453515	24	15	33	12	21	14
ENSMUSG00000029580	Actb	5	142903123	142903743	439	37	675	48	586	48
ENSMUSG00000029642	Polr1d	5	147079079	147111357	33	23	68	35	29	26
ENSMUSG00000029922	Mkrn1	6	39405551	39399017	72	37	50	53	5	0
ENSMUSG00000030057	Cnbp	6	87843164	87843083	69	55	100	98	111	71
ENSMUSG00000030058	Copg1	6	87912526	87913584	13	6	30	14	14	7
ENSMUSG00000030224	Strap	6	137751087	137751922	30	4	43	7	23	22
ENSMUSG00000030335	Mrpl51	6	125193521	125193549	43	10	150	20	19	0
ENSMUSG00000030357	Fkbp4	6	128430106	128430665	77	37	100	47	43	10
ENSMUSG00000030523	Trpm1	7	64211416	64211437	0	1	67	22	0	0
ENSMUSG00000030536	Iqgap1	7	80711586	80712792	13	4	43	19	2	0
ENSMUSG00000030591	Psmd8	7	29174533	29174192	19	16	55	35	12	4
ENSMUSG00000030682	Cdipt	7	126991745	126980498	10	12	13	8	5	4
ENSMUSG00000030689	Ino80e	7	126852434	126851585	9	8	19	10	10	4
ENSMUSG00000030704	Rab6a	7	100641264	100641199	12	10	17	14	15	9
ENSMUSG00000030722	Nfatc2ip	7	126382853	126383048	15	4	72	25	1	0
ENSMUSG00000030793	Pycard	7	127992650	127992635	26	16	28	30	1	0
ENSMUSG00000030842	Lamtor1	7	101911881	101911898	21	9	23	9	7	3
ENSMUSG00000030846	Tial1	7	128439778	128442291	14	8	11	8	27	13
ENSMUSG00000030879	Mrpl17	7	105809686	105809585	29	15	63	29	25	4
ENSMUSG00000030884	Uqcrc2	7	120659268	120659198	5	12	24	26	15	5
ENSMUSG00000030970	Ctbp2	7	132987821	132987012	12	10	12	11	0	1
ENSMUSG00000030980	Knop1	7	118842221	118843795	21	11	15	18	10	12
ENSMUSG00000031095	Cul4b	X	38533571	38531624	20	15	38	17	3	4
ENSMUSG00000031299	Pdha1	X	160122221	160123644	68	11	127	9	57	1
ENSMUSG00000031490	Eif4ebp1	8	27275512	27275539	174	7	219	19	120	19
ENSMUSG00000031575	Ash2l	8	25817321	25816876	35	22	91	65	11	12
ENSMUSG00000031586	Rbpms	8	33803963	33782646	19	21	19	13	1	0
ENSMUSG00000031604	Sc4mol	8	64718227	64718147	7	14	26	20	22	20
ENSMUSG00000031633	Slc25a4	8	46207173	46207347	60	17	43	70	59	20
ENSMUSG00000031701	Dnaja2	8	85538632	85537633	29	6	17	11	13	7
ENSMUSG00000031715	Smarca5	8	80699947	80700842	29	6	36	11	21	8
ENSMUSG00000031812	Map1lc3b	8	121598043	121597007	36	18	79	7	23	0
ENSMUSG00000031819	Emc8	8	120657834	120657851	33	22	26	18	9	10
ENSMUSG00000031839	Hsbp1	8	119348253	119348912	18	3	51	25	27	16
ENSMUSG00000031917	Nip7	8	107059027	107059040	11	10	40	24	13	12
ENSMUSG00000031924	Cyb5b	8	107184097	107187467	11	6	32	7	1	18
ENSMUSG00000031939	Taf1d	9	15316968	15312103	20	18	33	19	7	4
ENSMUSG00000031954	Cfdp1	8	111768472	111768492	21	18	24	16	18	12
ENSMUSG00000031960	Aars	8	111055562	111057600	69	22	120	18	75	6
ENSMUSG00000032171	Pin1	9	20663688	20663706	63	8	76	13	46	12
ENSMUSG00000032216	Nedd4	9	72749839	72747227	51	32	42	26	50	23
ENSMUSG00000032218	Ccnb2	9	70407793	70407693	19	14	18	18	0	4
ENSMUSG00000032244	Fem1b	9	62791835	62796036	9	9	6	13	8	1
ENSMUSG00000032346	Ooep	9	78377451	78377406	22	10	20	11	0	0
ENSMUSG00000032366	Tpm1	9	67022593	67027975	16	13	10	22	23	4
ENSMUSG00000032387	Rbpms2	9	65660521	65660498	71	9	275	26	5	1
ENSMUSG00000032397	Tipin	9	64304791	64304615	31	9	21	15	8	2
ENSMUSG00000032412	Atp1b3	9	96332677	96333050	7	5	19	18	13	8
ENSMUSG00000032437	Stt3b	9	115242588	115242472	13	11	23	13	14	14
ENSMUSG00000032479	Map4	9	110083945	110083163	10	3	40	21	12	3
ENSMUSG00000032494	Tdgf1	9	110939611	110939682	82	28	145	41	0	0
ENSMUSG00000032745	Gpbp1	13	111426162	111425683	7	6	18	12	7	13
ENSMUSG00000032966	Fkbp1a	2	151561687	151560824	115	11	135	11	228	19
ENSMUSG00000033940	Brk1	6	113616691	113616943	33	8	61	15	42	11
ENSMUSG00000034088	Hdlbp	1	93407772	93405946	26	11	56	22	23	10
ENSMUSG00000034120	Srsf2	11	116849916	116850637	64	7	70	13	39	4
ENSMUSG00000034269	Setd5	6	113118280	113153420	5	8	19	16	5	5
ENSMUSG00000034285	Nipsnap1	11	4893646	4894197	25	11	19	14	6	10
ENSMUSG00000034341	Wbp2	11	116078619	116078574	17	8	24	16	7	7
ENSMUSG00000034345	Gtf2h5	17	6085102	6084825	10	6	20	17	16	7
ENSMUSG00000034667	Xpot	10	121589627	121587385	17	7	12	6	14	22
ENSMUSG00000034868	Myl12b	17	70974048	70973963	21	24	97	39	7	4
ENSMUSG00000034875	Nudt19	7	35547200	35547717	5	2	9	15	10	5
ENSMUSG00000034994	Eef2	10	81182492	81182352	489	40	654	63	302	19
ENSMUSG00000035027	Map2k2	10	81123880	81123837	13	9	9	12	7	6
ENSMUSG00000035297	Cops4	5	100547772	100547796	35	14	59	10	31	7
ENSMUSG00000035530	Eif1	11	100322088	100321534	104	17	83	38	126	12
ENSMUSG00000035674	Ndufa3	7	3620144	3620159	36	24	102	59	35	22
ENSMUSG00000035890	Rnf126	10	79758549	79758766	19	9	20	12	9	3
ENSMUSG00000036112	Metap2	10	93860928	93861334	29	1	51	19	50	11
ENSMUSG00000036199	Ndufa13	8	69894171	69894189	31	30	73	71	28	19
ENSMUSG00000036202	Rif1	2	52122377	52107715	10	7	16	13	1	1
ENSMUSG00000036309	Skp1a	11	52246670	52246243	52	31	44	46	24	25
ENSMUSG00000036323	Srp72	5	76999410	76999929	15	11	27	21	18	19
ENSMUSG00000036371	Serbp1	6	67284039	67284305	78	30	124	42	41	20
ENSMUSG00000036427	Gpi1	7	34202135	34202159	37	18	102	116	17	18
ENSMUSG00000036550	Cnot1	8	95720148	95720165	14	19	29	17	3	10
ENSMUSG00000036698	Ago2	15	73098598	73098456	4	4	19	17	2	2
ENSMUSG00000036781	Rps27l	9	66949511	66949471	105	29	142	54	51	14
ENSMUSG00000036986	Pml	9	58218542	58218086	33	23	58	23	3	2
ENSMUSG00000037058	Paip2	18	35616543	35616421	19	19	19	13	11	13
ENSMUSG00000037152	Ndufc1	3	51405481	51405457	36	17	131	47	26	27
ENSMUSG00000037351	Actr1b	1	36699206	36698115	12	8	24	6	16	16
ENSMUSG00000037373	Ctbp1	5	33247725	33247738	16	10	15	11	14	13
ENSMUSG00000037474	Dtl	1	191537365	191537499	14	10	17	11	3	1
ENSMUSG00000037601	Nme1	11	93959233	93958926	124	53	172	72	130	72
ENSMUSG00000037608	Bclaf1	10	20342496	20340260	29	8	36	8	18	5
ENSMUSG00000037706	Cd81	7	143067926	143067905	32	6	92	16	29	7
ENSMUSG00000037894	H2afz	3	137866821	137866917	196	161	266	101	103	126
ENSMUSG00000037938	Chchd5	2	129134107	129133451	5	8	24	23	6	3
ENSMUSG00000038084	Opa1	16	29651877	29654584	13	8	16	6	6	9
ENSMUSG00000038374	Rbm8a	3	96631895	96632901	85	11	134	17	39	1
ENSMUSG00000038418	Egr1	18	34864976	34864963	2	1	1	1	49	36
ENSMUSG00000038437	Mllt6	11	97685457	97685438	6	8	21	19	1	0
ENSMUSG00000038510	Rpf2	10	40223506	40223689	8	5	8	15	7	1
ENSMUSG00000038518	Jarid2	13	44921263	44921635	22	23	26	18	2	5
ENSMUSG00000038612	Mcl1	3	95663173	95661934	154	73	93	82	23	10
ENSMUSG00000038619	Ensa	3	95632104	95630484	3	7	17	13	5	3
ENSMUSG00000038628	Polr3k	2	181868605	181869646	7	8	7	3	15	15
ENSMUSG00000038845	Phb	11	95680032	95680762	43	15	62	22	25	10
ENSMUSG00000038900	Rpl12	2	32964043	32964485	48	12	86	16	19	5
ENSMUSG00000038975	Rabggtb	3	153907290	153907457	15	7	38	17	17	5
ENSMUSG00000039000	Ube3c	5	29675333	29676062	7	3	13	11	7	11
ENSMUSG00000039105	Atp6v1g1	4	63550697	63550224	41	33	56	73	41	17
ENSMUSG00000039191	Rbpj	5	53657353	53656134	25	13	29	10	4	0
ENSMUSG00000039262	Prrc2b	2	32234533	32232778	36	20	56	61	14	6
ENSMUSG00000039630	Hnrnpu	1	178329038	178329319	30	26	43	43	16	5
ENSMUSG00000039640	Mrpl12	11	120488699	120488750	28	23	30	33	19	17
ENSMUSG00000039682	Lap3	5	45512153	45512670	41	9	155	20	13	5
ENSMUSG00000039768	Dnajc11	4	151981217	151981951	10	7	33	9	8	7
ENSMUSG00000040043	Rbms2	10	128129471	128133233	9	8	16	13	7	5
ENSMUSG00000040367	Lrrd1	5	3876255	3876233	27	23	23	17	11	9
ENSMUSG00000040466	Blvrb	7	27465983	27465957	10	4	24	15	3	2
ENSMUSG00000040618	Pck2	14	55548869	55548933	4	3	9	10	22	8
ENSMUSG00000040669	Phc1	6	122318304	122317754	28	34	48	32	2	7
ENSMUSG00000040888	Gfer	17	24693192	24694199	19	11	34	22	9	0
ENSMUSG00000040945	Rcc2	4	140721467	140721409	42	32	64	82	14	3
ENSMUSG00000041028	Ghitm	14	37121951	37120818	48	26	113	35	32	22
ENSMUSG00000041057	Wdr43	17	71659027	71657890	29	8	36	23	20	6
ENSMUSG00000041408	Wapal	14	34746214	34747981	21	17	27	12	5	7
ENSMUSG00000041431	Ccnb1	13	100778740	100779569	32	7	30	25	0	0
ENSMUSG00000041459	Tardbp	4	148616872	148616718	31	16	51	23	15	13
ENSMUSG00000041769	Ppp2r2d	7	138883051	138882727	41	5	48	16	11	2
ENSMUSG00000041859	Mcm3	1	20803016	20802973	56	10	86	11	11	3
ENSMUSG00000042207	Kdm5b	1	134631944	134632189	11	8	24	12	1	5
ENSMUSG00000042520	Ubap2l	3	90006219	90000143	13	13	24	14	13	2
ENSMUSG00000043004	Gng2	14	19872561	19875478	6	15	8	9	12	1
ENSMUSG00000043411	Usp48	4	137656338	137658525	14	23	61	31	2	1
ENSMUSG00000043716	Rpl7	1	16101303	16101725	27	7	36	10	16	11
ENSMUSG00000044018	Mrpl50	4	49512600	49513968	13	7	16	9	9	6
ENSMUSG00000044147	Arf6	12	69373779	69375976	15	11	24	28	6	4
ENSMUSG00000044433	Camsap3	8	3609040	3609072	6	4	27	17	0	0
ENSMUSG00000045690	Wdr89	12	75630917	75630936	54	34	57	38	20	12
ENSMUSG00000046330	Rpl37a	1	72713614	72713669	346	58	585	63	106	25
ENSMUSG00000046364	Rpl27a	7	109521769	109522349	380	42	567	27	130	49
ENSMUSG00000046432	Ngfrap1	X	136271918	136271951	70	12	125	25	43	9
ENSMUSG00000046434	Hnrnpa1	15	103244956	103246685	22	16	33	38	22	9
ENSMUSG00000047139	Cd24a	10	43584259	43583471	15	13	18	14	31	13
ENSMUSG00000047187	Rab2a	4	8607700	8606662	16	12	24	21	27	6
ENSMUSG00000047965	Rpl9-ps7	2	70459671	70459570	12	5	26	17	7	2
ENSMUSG00000048076	Arf1	11	59211416	59211499	28	16	58	21	29	7
ENSMUSG00000048376	F2r	13	95601797	95601783	9	3	8	4	13	15
ENSMUSG00000049517	Rps23	13	90924730	90924942	16	5	28	16	11	7
ENSMUSG00000049932	H2afx	9	44336068	44335121	83	13	93	8	17	3
ENSMUSG00000049969	Plekhf2	4	10988664	10990096	47	11	77	20	6	0
ENSMUSG00000050017	Pitpnb	5	111388356	111387425	24	6	38	14	22	3
ENSMUSG00000050565	Tor1aip2	1	156052793	156053526	12	9	45	23	13	4
ENSMUSG00000051176	Zfp42	8	43295079	43294221	20	4	33	20	0	0
ENSMUSG00000051223	Bzw1	1	58406546	58407351	31	24	52	23	14	39
ENSMUSG00000051234	Rnf7	9	96471354	96470948	15	8	68	21	4	5
ENSMUSG00000051256	Jagn1	6	113448219	113448199	6	4	12	11	12	7
ENSMUSG00000051853	Arf3	15	98737627	98736397	10	13	76	8	63	3
ENSMUSG00000052146	Rps10	17	27630422	27630435	307	221	572	388	152	100
ENSMUSG00000052397	Ezr	17	6738278	6738614	26	8	112	26	15	1
ENSMUSG00000052488	Cherp	8	72460490	72460645	18	9	25	10	9	2
ENSMUSG00000052681	Rap1b	10	117814560	117814545	11	8	13	12	12	10
ENSMUSG00000053062	Jam2	16	84825920	84822883	6	17	56	47	13	2
ENSMUSG00000053442	4930597O21Rik	6	66875261	66875283	130	22	240	41	57	14
ENSMUSG00000053664	Uck2	1	167222902	167222920	17	10	13	17	4	3
ENSMUSG00000053768	Chchd3	6	32792230	32792644	20	6	20	11	16	10
ENSMUSG00000053931	Cnn3	3	121457946	121458197	54	24	140	40	58	22
ENSMUSG00000054452	Aes	10	81566163	81566359	16	6	66	12	31	17
ENSMUSG00000054766	Set	2	30072566	30071139	145	8	166	22	108	0
ENSMUSG00000055839	Tceb2	17	23824812	23824744	97	94	239	172	43	55
ENSMUSG00000056770	Setd3	12	108106439	108106607	10	4	12	13	4	5
ENSMUSG00000056851	Pcbp2	15	102498923	102498885	34	21	31	34	25	24
ENSMUSG00000056999	Ide	19	37270584	37268745	15	7	20	13	1	8
ENSMUSG00000057113	Npm1	11	33152518	33154930	1130	184	944	248	782	65
ENSMUSG00000057561	Eif1a	18	46609170	46610201	30	10	66	13	8	6
ENSMUSG00000058407	Txndc9	1	37987451	37987398	19	14	19	25	9	6
ENSMUSG00000058558	Rpl5	5	107908051	107909002	101	9	154	3	34	19
ENSMUSG00000058655	Eif4b	15	102097169	102095431	63	9	60	38	39	11
ENSMUSG00000058799	Nap1l1	10	111496880	111498140	83	55	97	45	34	19
ENSMUSG00000059005	Hnrnpa3	2	75666502	75669404	29	1	16	9	18	14
ENSMUSG00000059291	Rpl11	4	136049947	136050279	31	5	33	16	17	6
ENSMUSG00000060279	Ap2a1	7	44900386	44900373	14	14	25	20	4	7
ENSMUSG00000060373	Hnrnpc	14	52074801	52073551	68	29	115	27	22	16
ENSMUSG00000060377	Rpl36a-ps1	14	98993888	98993869	13	9	31	23	4	1
ENSMUSG00000060438	Rps10-ps1	3	95622825	95622804	32	22	54	36	15	12
ENSMUSG00000060601	Nr1h2	7	44549617	44549640	15	5	7	17	10	4
ENSMUSG00000060636	Rpl35a	16	33060173	33058822	77	8	106	8	35	7
ENSMUSG00000060802	B2m	2	122153065	122152870	8	4	11	5	24	13
ENSMUSG00000061130	Ppm1b	17	85014602	85017118	9	20	40	29	10	5
ENSMUSG00000061983	Rps12	10	23785198	23785183	28	14	51	12	14	4
ENSMUSG00000062203	Gspt1	16	11220402	11216247	38	5	39	1	22	18
ENSMUSG00000062328	Rpl17	18	75003268	75003361	9	6	18	11	15	7
ENSMUSG00000062397	Zfp706	15	36999011	37000620	40	9	109	49	31	15
ENSMUSG00000062456	Rpl9-ps6	19	32465888	32465868	44	37	85	85	17	21
ENSMUSG00000062937	Mtap	4	89181077	89180218	11	3	22	8	28	11
ENSMUSG00000063316	Rpl27	11	101445507	101445329	17	14	23	15	11	2
ENSMUSG00000063320	1190007I07Rik	10	82620028	82619857	19	8	26	12	4	3
ENSMUSG00000063410	Stk24	14	121284189	121286344	12	12	19	13	11	8
ENSMUSG00000063480	Nhp2l1	15	82041344	82041999	51	38	72	77	25	20
ENSMUSG00000063888	Rpl7l1	17	46775101	46775501	11	8	15	12	2	6
ENSMUSG00000064145	Arih2	9	108604679	108602950	7	8	20	13	1	5
ENSMUSG00000064837	Snora75	1	86350497	86349634	145	15	244	16	77	4
ENSMUSG00000066232	Ipo7	7	110056112	110056602	19	12	36	10	16	13
ENSMUSG00000066979	Bub3	7	131571172	131571888	12	5	17	8	10	8
ENSMUSG00000067058	Rps15a-ps5	5	105797323	105797292	11	10	27	16	6	3
ENSMUSG00000067150	Xpo5	17	46242289	46243592	14	8	19	8	9	7
ENSMUSG00000067194	Eif1ax	X	159385697	159385671	25	9	22	15	34	8
ENSMUSG00000067870	Rpl31-ps8	15	90764227	90764259	7	5	30	16	7	4
ENSMUSG00000068039	Tcp1	17	12924553	12924964	106	9	183	14	61	4
ENSMUSG00000068739	Sars	3	108426568	108426586	11	16	19	25	33	15
ENSMUSG00000068744	Psrc1	3	108387890	108388160	1	16	23	9	1	0
ENSMUSG00000068749	Psma5	3	108279966	108279950	31	12	28	13	12	5
ENSMUSG00000068823	Csde1	3	103058179	103057801	37	12	30	17	24	9
ENSMUSG00000069565	Dazap1	10	80288403	80287893	17	1	15	21	13	0
ENSMUSG00000069662	Marcks	10	37134821	37133375	26	1	11	1	64	25
ENSMUSG00000070047	Fat1	8	45052252	45052234	9	10	16	11	5	4
ENSMUSG00000070394	Tmem256	11	69839607	69839578	25	16	111	52	33	11
ENSMUSG00000071072	Ptges3	10	128077252	128076991	31	30	41	27	20	12
ENSMUSG00000071172	Srsf3	17	29042091	29042741	91	18	95	26	76	11
ENSMUSG00000071415	Rpl23	11	97778033	97777527	266	36	465	35	139	13
ENSMUSG00000071708	Sms	X	157445653	157443854	26	10	20	3	17	12
ENSMUSG00000073481	Marc2	1	184813695	184813678	7	4	68	47	11	14
ENSMUSG00000073676	Hspe1	1	55091235	55091300	222	89	338	125	83	79
ENSMUSG00000073702	Rpl31	1	39371366	39371486	159	11	375	20	110	9
ENSMUSG00000074129	Rpl13a	7	45125924	45125566	1704	215	2519	98	599	152
ENSMUSG00000074656	Eif2s2	2	154872437	154871418	133	41	357	43	81	33
ENSMUSG00000074830	Zfp640	13	66668623	66669887	10	7	19	15	0	0
ENSMUSG00000074884	Serf2	2	121451057	121458307	80	31	98	59	66	7
ENSMUSG00000076432	Ywhaq	12	21390337	21390677	68	70	135	51	49	9
ENSMUSG00000076441	Ass1	2	31520669	31520643	21	8	203	72	0	0
ENSMUSG00000078578	Ube2d3	3	135466050	135466672	37	14	45	15	14	7
ENSMUSG00000079259	Trim71	9	114507139	114508273	34	7	44	18	1	0
ENSMUSG00000079477	Rab7	6	87999113	87999484	39	11	44	8	43	2
ENSMUSG00000079478	Sssca1	19	5730328	5730307	20	9	19	19	9	4
ENSMUSG00000079658	Tceb1	1	16643264	16643246	25	15	44	15	14	6
ENSMUSG00000081049	Rps24-ps3	X	79195514	79195529	70	30	33	14	1	2
ENSMUSG00000084319	Tpt1-ps3	6	99877610	99877625	63	37	44	7	27	6
ENSMUSG00000085385	9430008C03Rik	2	158353704	158355786	8	4	15	12	20	7
ENSMUSG00000086859	2810008D09Rik	11	117078950	117077435	18	17	77	4	16	0
ENSMUSG00000090083	Rnf8	17	29641647	29703357	3	5	16	15	8	2
ENSMUSG00000091537	Tma7	9	109077987	109078134	16	17	35	29	16	9
ENSMUSG00000091803	Cox16	12	81359037	81472096	13	6	6	18	11	5
ENSMUSG00000091896	Ube2d2a	18	35806428	35807158	20	6	37	12	29	11
ENSMUSG00000092341	Malat1	19	5801779	5801803	39	31	39	40	16	16
