# Supplementary material for: Single-cell polyadenylation site mapping reveals 3′ isoform choice variability
Source: Mol Syst Biol. 2015 Jun 3;11(6):812. doi: 10.15252/msb.20156198 (PMC4501847; doi:10.15252/msb.20156198)
Supplement: Supplementary file 4 [file msb0011-0812-sd4.zip › README.txt]

Table EV2. List of Genes analyzed for variability in 3' isoform usage.
Column 1-2: Gene identifier
Column 3: Chromosome
Column 4-5: Chromosomal coordinate of major and minor 3' isoform polyadenylation site
Column 6-11: Expression levels of major and minor isoform in the three stem cell populations ESC-FCS, ESC-2i and NSC (unique molecular identifiers observed across all cells from a given population)
