# Supplementary material for: Single-cell polyadenylation site mapping reveals 3′ isoform choice variability
Source: Mol Syst Biol. 2015 Jun 3;11(6):812. doi: 10.15252/msb.20156198 (PMC4501847; doi:10.15252/msb.20156198)
Supplement: Supplementary file 5 [file msb0011-0812-sd5.zip]

Archive with 1 entries (1 files):
- CodeEV1.bugs
