# Supplementary material for: Single-cell polyadenylation site mapping reveals 3′ isoform choice variability
Source: Mol Syst Biol. 2015 Jun 3;11(6):812. doi: 10.15252/msb.20156198 (PMC4501847; doi:10.15252/msb.20156198)
Supplement: Supplementary file 5 [file msb0011-0812-sd5.zip › CodeEV1.bugs]

#BATBayes, run with JAGS http://mcmc-jags.sourceforge.net/

model {

##### Hyperpriors #######

# One over the typical concentration parameter
# Supplementary Text, eqn. 10
hyper_eta ~ dexp(1)

# Gene-gene variability in isoform noise
# Supplementary Text, eqn. 12
hyper_tau ~ dexp(0.1)

# Supplementary Text, eqn. 11
lognorm_param <- log(1/hyper_eta) - 0.5 * 1/hyper_tau

for (g in 1:nGene) {

  ###### Priors ####### 
  #Reparametrization according to eqn. 5 & 6
  alpha[g] <- c[g] * rho[g] / sqrt(rho[g]^2 + (1-rho[g])^2)
  beta[g] <- c[g] * (1-rho[g]) / sqrt(rho[g]^2 + (1-rho[g])^2)
  
  #Eqn. 11
  c[g] ~ dlnorm(lognorm_param , hyper_tau)
  
  #Eqn. 8 
  rho[g] ~ dbeta(1,1)
  
  #Eqn. 15
  q[g] ~ dbeta(1,1)
  
  #Eqn. 14
  mu[g] ~ dunif(0.01,10000)
  
  #Reparametrization for negative binomial distribution
  size[g] <- q[g] * mu[g] / (1-q[g])

  for (i in 1:nCell) {
  
    ##### Latent Variables ######
    #Isoform preference
    #eqn. 5 (truncation avoids numerical qlems)
    p[i,g] ~ dbeta(alpha[g], beta[g]) T(0.0001,0.9999) 
   
    #mRNA expression level
    #eqb. 13
    Q[i,g] ~ dnbinom(q[g], size[g])
    
    #Isoform number
    #eqn 2 & 3
    M[1,i,g] ~ dbinom(p[i,g],Q[i,g]) #number of isoform 1
    M[2,i,g] <- Q[i,g] - M[1,i,g]
    
    for (j in 1:nIso) {
    
      ###### observables #######
      #eqn. 1
      N[j,i,g] ~ dbinom(rteff[i],M[j,i,g]) #number of molecules we can observe
    }
   
    
  }
}
}
